# Supplementary material for: Opposite macroevolutionary responses to environmental changes in grasses and insects during the Neogene grassland expansion
Source: Nat Commun. 2018 Nov 30;9:5089. doi: 10.1038/s41467-018-07537-8 (PMC6269479; doi:10.1038/s41467-018-07537-8)
Supplement: Supplementary file 3 — Supplementary Data 1 [file 41467_2018_7537_MOESM3_ESM.xlsx]

## Sheet: Feuil1
	Supplementary Data 1. GenBank accession numbers.
	Species with a sl. (sensu lato) tag are putatively assigned to extant genera pending the publication of ongoing comprehensive taxonomic revisions.
	Species	Voucher	12S	16S	Cytb	COI	28S	EF1a
	Acrapex albivena Hampson	ACASG3839	KF972391	KF972143	KF972241	KF972192	KF972339	KF972289
	Acrapex albivena Hampson	ACASG3841	KF972392	KF972144	KF972242	KF972193	KF972340	KF972290
	Acrapex albivena Hampson	ACASG3881	KF972393	KF972145	KF972243	KF972194	KF972341	KF972291
	Acrapex albivena Hampson	ACASG4036	KF972394	KF972146	KF972244	KF972195	KF972342	KF972292
	Acrapex albivena Hampson	ACASG4039	KF972395	KF972147	KF972245	KF972196	KF972343	KF972293
	Acrapex albivena Hampson	ACASG4040	KF972396	KF972148	KF972246	KF972197	KF972344	KF972294
	Acrapex albivena Hampson	ACASG4045	KF972397	KF972149	KF972247	KF972198	KF972345	KF972295
	Acrapex albivena Hampson	ACASG4046	KF972398	KF972150	KF972248	KF972199	KF972346	KF972296
	Acrapex albivena Hampson	ACASG4092	KF972399	KF972151	KF972249	KF972200	KF972347	KF972297
	Acrapex albivena Hampson	ACASG4093	KF972400	KF972152	KF972250	KF972201	KF972348	KF972298
	Acrapex albivena Hampson	ACASG4101	KX424019	KX424088	KX424224	KX424293	KX424156	KX424362
	Acrapex albivena Hampson	ACASG4104	KF972402	KF972154	KF972252	KF972203	KF972350	KF972300
	Acrapex albivena Hampson	ACASG4105	KF972403	KF972155	- missing -	KF972204	KF972351	KF972301
	Acrapex albivena Hampson	ACASG4106	KF972404	KF972156	KF972253	KF972205	KF972352	- missing -
	Acrapex albivena Hampson	ACASG4857	KF972405	KF972157	KF972254	KF972206	KF972353	KF972302
	Acrapex albivena Hampson	ACASG8340	MH847792	MH848632	MH851399	MH850496	MH849526	MH852328
	Acrapex albivena Hampson	ACASG8341	MH847793	MH848633	MH851400	MH850497	MH849527	MH852329
	Acrapex biroseata Berio	ACZAG6562	- missing -	MH848634	- missing -	MH850498	MH849528	MH852330
	Acrapex biroseata Berio	ACZAG7113	- missing -	MH848635	MH851401	MH850499	MH849529	MH852331
	Acrapex breviptera Janse	ACASG4054	ACASG4054	MH848636	MH851402	MH850500	MH849530	MH852332
	Acrapex brunneolimbata Berio	ACTAG6456	ACTAG6456	MH848637	MH851403	MH850501	MH849531	MH852333
	Acrapex concolorana Berio	ACZAG6568	- missing -	MH848638	MH851404	MH850502	MH849532	MH852334
	Acrapex concolorana Berio	ACZAG7222	- missing -	MH848639	MH851405	MH850503	MH849533	MH852335
	Acrapex concolorana Berio	ACZAG7223	- missing -	MH848640	MH851406	MH850504	MH849534	MH852336
	Acrapex concolorana Berio	ACZAG7224	- missing -	MH848641	MH851407	MH850505	MH849535	MH852337
	Acrapex curvata Hampson	ACKEG4853	MH847796	MH848642	MH851408	MH850506	MH849536	MH852338
	Acrapex curvata Hampson	ACKEG4854	MH847797	MH848643	MH851409	MH850507	MH849537	MH852339
	Acrapex dabaga Le Ru	ACTAG7229	MH847798	MH848644	MH851410	MH850508	MH849538	MH852340
	Acrapex dallolmoi Berio	ACTAG8212	MH847799	MH848645	MH851411	MH850509	MH849539	MH852341
	Acrapex dallolmoi Berio	ACTAG8215	MH847800	MH848646	MH851412	MH850510	MH849540	MH852342
	Acrapex gracilis Le Ru	ACTAG8204	KX785226	KX785239	KX785280	KX785266	KX785252	KX785307
	Acrapex incrassata Le Ru	ACKEG5715	KX785228	- missing -	- missing -	KX785268	KX785254	KX785309
	Acrapex incrassata Le Ru	ACKEG6470	- missing -	KX785241	KX785282	KX785269	KX785255	KX785310
	Acrapex jansei Le Ru	ACASG8334	MH847801	MH848647	MH851413	MH850511	MH849541	MH852343
	Acrapex jansei Le Ru	ACASG8335	MH847802	MH848648	MH851414	MH850512	MH849542	MH852344
	Acrapex kafula Le Ru	ACCAG7969	KX423962	KX424028	KX424165	KX424233	KX424097	KX424302
	Acrapex kafula Le Ru	ACKEG4844	KX423963	KX424030	KX424167	KX424235	KX424099	KX424304
	Acrapex kafula Le Ru	ACKEG7269	KX423964	KX424031	KX424168	KX424236	KX424100	KX424305
	Acrapex kafula Le Ru	ACOUG8219	KX423965	KX424032	KX424169	KX424237	KX424101	KX424306
	Acrapex kafula Le Ru	ACRCG7526	- missing -	KX424029	KX424166	KX424234	KX424098	KX424303
	Acrapex kavumba Le Ru	ACTAG6453	- missing -	KX424037	KX424174	KX424242	KX424106	KX424311
	Acrapex kavumba Le Ru	ACZAG6549	KX423970	KX424038	KX424175	KX424243	KX424107	KX424312
	Acrapex kavumba Le Ru	ACZAG6550	KX423971	KX424039	KX424176	KX424244	KX424108	KX424313
	Acrapex kavumba Le Ru	ACZAG7279	- missing -	KX424040	KX424177	KX424245	KX424109	KX424314
	Acrapex kavumba Le Ru	ACZAG7322	KX423972	KX424041	KX424178	KX424246	KX424110	KX424315
	Acrapex kiakouama Le Ru	ACRCG7515	KX423973	KX424042	KX424179	KX424247	KX424111	KX424316
	Acrapex kiakouama Le Ru	ACRCG7516	KX423974	KX424043	KX424180	KX424248	KX424112	KX424317
	Acrapex kiakouama Le Ru	ACRCG7691	KX423975	KX424044	KX424181	KX424249	KX424113	KX424318
	Acrapex kifanya Le Ru	ACTAG8198	MH847803	MH848649	MH851415	MH850513	MH849543	MH852345
	Acrapex mediopuncta (Bowden)	ACCAG8352	KX423976	KX424045	KX424182	KX424250	KX424114	KX424319
	Acrapex minima Janse	ACASG8336	KY654115	KY654138	KY654206	KY654184	KY654161	KY654229
	Acrapex minima Janse	ACASG8337	KY654116	KY654139	KY654207	KY654185	KY654162	KY654230
	Acrapex minima Janse	ACASG8338	KY654117	KY654140	KY654208	KY654186	KY654163	KY654231
	Acrapex minima Janse	ACASG8339	KY654118	KY654141	KY654209	KY654187	KY654164	KY654232
	Acrapex minima Janse	ACASG8342	KY654119	KY654142	KY654210	KY654188	KY654165	KY654233
	Acrapex miscantha Le Ru	ACOUG8323	KX423977	KX424046	KX424183	KX424251	KX424115	KX424320
	Acrapex mitawa Le Ru	ACTAG5720	KF972411	KF972172	- missing -	KF972221	KF972369	KF972318
	Acrapex mpika Le Ru	ACZAG6547	KF972409	KF972170	KF972267	KF972220	KF972367	KF972316
	Acrapex mpika Le Ru	ACZAG6552	KF972410	KF972171	KF972268	- missing -	KF972368	KF972317
	Acrapex mystica Janse	ACTAG6451	MH847804	MH848650	MH851416	MH850514	MH849544	MH852346
	Acrapex mystica Janse	ACTAG7235	MH847805	MH848651	MH851417	MH850515	MH849545	MH852347
	Acrapex mystica Janse	ACTAG7274	MH847806	MH848652	MH851418	MH850516	MH849546	MH852348
	Acrapex mystica Janse	ACTAG7313	- missing -	MH848653	MH851419	MH850517	MH849547	MH852349
	Acrapex ngwenya Le Ru	ACZAG6545	MH847807	MH848654	MH851420	MH850518	MH849548	MH852350
	Acrapex ngwenya Le Ru	ACZAG7115	- missing -	MH848655	MH851421	MH850519	MH849549	MH852351
	Acrapex ngwenya Le Ru	ACZAG7277	- missing -	MH848656	MH851422	MH850520	MH849550	MH852352
	Acrapex ngwenya Le Ru	ACZAG7317	- missing -	MH848657	MH851423	MH850521	MH849551	MH852353
	Acrapex njombea Le Ru	ACTAG7503	MH847808	MH848658	MH851424	MH850522	MH849552	MH852354
	Acrapex njombea Le Ru	ACTAG8199	MH847809	MH848659	MH851425	MH850523	MH849553	MH852355
	Acrapex njombea Le Ru	ACTAG8201	MH847810	MH848660	MH851426	MH850524	MH849554	MH852356
	Acrapex njombea Le Ru	ACTAG8202	MH847811	MH848661	MH851427	MH850525	MH849555	MH852357
	Acrapex njombea Le Ru	ACTAG8205	MH847812	MH848662	MH851428	MH850526	MH849556	MH852358
	Acrapex njombea Le Ru	ACTAG8206	MH847813	MH848663	MH851429	MH850527	MH849557	MH852359
	Acrapex njombea Le Ru	ACTAG8207	MH847814	MH848664	MH851430	MH850528	MH849558	MH852360
	Acrapex njombea Le Ru	ACTAG8208	MH847815	MH848665	MH851431	MH850529	MH849559	MH852361
	Acrapex njombea Le Ru	ACTAG8214	MH847816	MH848666	MH851432	MH850530	MH849560	MH852362
	Acrapex parvaclara Berio	ACCAG7965	KX423978	KX424047	KX424184	KX424252	KX424116	KX424321
	Acrapex parvaclara Berio	ACCAG7990	KX423979	KX424048	KX424185	KX424253	KX424117	KX424322
	Acrapex parvaclara Berio	ACOUG8218	KX423980	KX424049	KX424186	KX424254	KX424118	KX424323
	Acrapex parvaclara Berio	ACZAG6558	KX423981	KX424050	KX424187	KX424255	KX424119	KX424324
	Acrapex permystica Berio	ACKEG4869	MH847817	MH848667	MH851433	MH850531	MH849561	MH852363
	Acrapex permystica Berio	ACKEG4870	MH847818	- missing -	MH851434	MH850532	MH849562	MH852364
	Acrapex permystica Berio	ACKEG5713	MH847819	MH848668	MH851435	MH850533	MH849563	MH852365
	Acrapex permystica Berio	ACKEG5718	MH847820	MH848669	MH851436	MH850534	MH849564	MH852366
	Acrapex permystica Berio	ACKEG6473	MH847821	MH848670	MH851437	MH850535	MH849565	MH852367
	Acrapex permystica Berio	ACKEG7214	MH847822	MH848671	MH851438	MH850536	MH849566	MH852368
	Acrapex permystica Berio	ACKEG7987	MH847823	MH848672	MH851439	MH850537	MH849567	MH852369
	Acrapex pr. albivena	ACASG3840	KX785225	KX785237	KX785278	KX785264	KX785250	KX785305
	Acrapex pr. brunnea	ACKEG5719	- missing -	KX785238	KX785279	KX785265	KX785251	KX785306
	Acrapex pr. brunnea	ACKEG6474	- missing -	- missing -	MH851440	MH850538	MH849568	MH852370
	Acrapex pr. brunnea	ACKEG7114	- missing -	MH848673	MH851441	MH850539	MH849569	MH852371
	Acrapex pr. concolorana	ACZAG7118	- missing -	MH848674	MH851442	MH850540	MH849570	MH852372
	Acrapex pr. concolorana	ACZAG8354	- missing -	MH848675	MH851443	MH850541	MH849571	MH852373
	Acrapex pr. kafula	ACZAG6567	KX423967	KX424034	KX424171	KX424239	KX424103	KX424308
	Acrapex pr. kafula	ACZAG7106	KX423968	KX424035	KX424172	KX424240	KX424104	KX424309
	Acrapex pr. kafula	ACZAG7276	KX423969	KX424036	KX424173	KX424241	KX424105	KX424310
	Acrapex pr. mediopuncta	ACOUG7537	KX423985	KX424054	- missing -	KX424259	KX424123	KX424328
	Acrapex pr. seydeli	ACZAG6561	MH847824	MH848676	MH851444	MH850542	MH849572	MH852374
	Acrapex pr. sporobola	ACOUG3888	- missing -	KF972180	KF972277	KF972229	KF972378	KF972328
	Acrapex rubona Le Ru	ACCAG7966	KY654129	KY654152	KY654220	KY654198	KY654175	KY654243
	Acrapex rubona Le Ru	ACCAG7967	KY654130	KY654153	KY654221	KY654199	KY654176	KY654244
	Acrapex rubona Le Ru	ACCAG7968	KY654131	KY654154	KY654222	KY654200	KY654177	KY654245
	Acrapex rubona Le Ru	ACCAG7970	KY654132	KY654155	KY654223	KY654201	KY654178	KY654246
	Acrapex rubona Le Ru	ACKEG7272	KY654133	KY654156	KY654224	KY654202	KY654179	KY654247
	Acrapex rubona Le Ru	ACKEG7273	KY654134	KY654157	KY654225	- missing -	KY654180	KY654248
	Acrapex rubona Le Ru	ACKEG7316	KY654135	KY654158	KY654226	KY654203	KY654181	KY654249
	Acrapex rubona Le Ru	ACOUG8322	KY654136	KY654159	KY654227	KY654204	KY654182	KY654250
	Acrapex rubona Le Ru	ACZAG6551	KY654137	KY654160	KY654228	KY654205	KY654183	KY654251
	Acrapex rungwe Le Ru	ACTAG4856	KX785232	KX785245	KX785286	KX785273	KX785259	KX785314
	Acrapex rungwe Le Ru	ACTAG6449	KX785233	KX785246	KX785287	KX785274	KX785260	KX785315
	Acrapex salmona Le Ru	ACASG3737	KX424020	KX424089	KX424225	KX424294	KX424157	KX424363
	Acrapex salmona Le Ru	ACASG3738	KF972407	KF972159	KF972256	KF972208	KF972355	KF972304
	Acrapex salmona Le Ru	ACASG4850	KF972408	KF972160	KF972257	KF972209	KF972356	KF972305
	Acrapex seydeli Berio	ACZAG6542	MH847825	MH848677	- missing -	MH850543	MH849573	MH852375
	Acrapex simillima Le Ru	ACKEG4877	KX423982	KX424051	KX424188	KX424256	KX424120	KX424325
	Acrapex simillima Le Ru	ACOUG4876	KX423983	KX424052	KX424189	KX424257	KX424121	KX424326
	Acrapex simillima Le Ru	ACOUG8353	KX423984	KX424053	KX424190	KX424258	KX424122	KX424327
	Acrapex sl. pr. curvata sp. 1	ACKEG4855	MH847826	MH848678	MH851445	MH850544	MH849574	MH852376
	Acrapex sl. pr. curvata sp. 2	ACKEG7227	MH847827	MH848679	MH851446	MH850545	MH849575	MH852377
	Acrapex sl. pr. permystica	ACKEG7228	MH847828	MH848680	- missing -	MH850546	MH849576	MH852378
	Acrapex sl. pr. permystica	ACZAG6564	MH847829	MH848681	MH851447	MH850547	MH849577	MH852379
	Acrapex sl. pr. permystica	ACZAG7116	MH847830	- missing -	MH851448	MH850548	MH849578	MH852380
	Acrapex sl. sp. 1	ACASG8349	MH847831	MH848682	MH851449	MH850549	MH849579	MH852381
	Acrapex sl. sp. 1	ACASG8351	MH847832	MH848683	MH851450	MH850550	MH849580	MH852382
	Acrapex sl. sp. 2	ACASG8350	MH847833	MH848684	MH851451	MH850551	MH849581	MH852383
	Acrapex sl. sp. 3	ACASG4049	MH847834	MH848685	MH851452	MH850552	MH849582	MH852384
	Acrapex sl. sp. 3	ACASG4051	MH847835	MH848686	MH851453	MH850553	MH849583	MH852385
	Acrapex sl. sp. 3	ACASG4053	MH847836	MH848687	MH851454	MH850554	MH849584	MH852386
	Acrapex sl. sp. 3	ACASG4055	MH847837	MH848688	MH851455	MH850555	MH849585	MH852387
	Acrapex sl. sp. 4	ACCAG3079	MH847838	MH848689	MH851456	MH850556	MH849586	MH852388
	Acrapex sl. sp. 4	ACCAG3080	MH847839	MH848690	MH851457	MH850557	MH849587	MH852389
	Acrapex sl. sp. 4	ACCAG3081	MH847840	MH848691	MH851458	MH850558	MH849588	MH852390
	Acrapex sl. sp. 4	ACCAG3082	MH847841	MH848692	MH851459	MH850559	MH849589	MH852391
	Acrapex sl. sp. 4	ACCAG3083	MH847842	MH848693	- missing -	MH850560	MH849590	MH852392
	Acrapex sl. sp. 4	ACCAG3084	MH847843	MH848694	MH851460	MH850561	MH849591	MH852393
	Acrapex sl. sp. 5	ACTAG3818	MH847844	MH848695	MH851461	MH850562	MH849592	MH852394
	Acrapex sl. sp. 5	ACTAG3819	MH847845	MH848696	- missing -	- missing -	MH849593	MH852395
	Acrapex sl. sp. 6	ACZAG7117	MH847846	MH848697	MH851462	MH850563	MH849594	MH852396
	Acrapex sl. sp. 7	ACTAG6565	MH847847	MH848698	MH851463	MH850564	MH849595	MH852397
	Acrapex sp. 22	ACASG4029	MH847848	MH848699	MH851464	MH850565	MH849596	MH852398
	Acrapex sp. 23	ACTAG4020	MH847849	- missing -	MH851465	MH850566	MH849597	- missing -
	Acrapex sp. 23	ACTAG4021	MH847850	- missing -	MH851466	- missing -	MH849598	- missing -
	Acrapex sp. 32	ACZAG6566	- missing -	MH848700	- missing -	MH850567	MH849599	MH852399
	Acrapex sp. 32	ACZAG7275	- missing -	MH848701	- missing -	MH850568	MH849600	MH852400
	Acrapex sp. 32	ACZAG7308	- missing -	MH848702	MH851467	MH850569	MH849601	MH852401
	Acrapex sp. 33	ACZAG6559	- missing -	MH848703	- missing -	MH850570	MH849602	MH852402
	Acrapex sp. 33	ACZAG7225	- missing -	MH848704	MH851468	MH850571	MH849603	MH852403
	Acrapex sp. 33	ACZAG7311	- missing -	MH848705	- missing -	MH850572	MH849604	MH852404
	Acrapex sp. 34	ACZAG6560	- missing -	MH848706	MH851469	MH850573	MH849605	MH852405
	Acrapex sp. 63	ACTAG7112	MH847851	MH848707	MH851470	MH850574	MH849606	MH852406
	Acrapex sp. 75	ACTAG8200	MH847852	MH848708	MH851471	MH850575	MH849607	MH852407
	Acrapex sp. 75	ACTAG8216	MH847853	MH848709	MH851472	MH850576	MH849608	MH852408
	Acrapex sp. 78	ACTAG8213	MH847854	MH848710	MH851473	MH850577	MH849609	MH852409
	Acrapex sp.	ACTAG8203	MH847855	MH848711	MH851474	MH850578	MH849610	MH852410
	Acrapex sp.	ACTAG8376	KX785230	KX785243	KX785284	KX785271	KX785257	KX785312
	Acrapex sporobola Le Ru	ACKEG3831	- missing -	KF972178	KF972275	KF972227	KF972376	KF972326
	Acrapex sporobola Le Ru	ACKEG4871	KX424021	KX424090	KX424226	KX424295	KX424158	KX424364
	Acrapex sporobola Le Ru	ACKEG7270	- missing -	MH848712	MH851475	- missing -	MH849611	MH852411
	Acrapex sporobola Le Ru	ACKEG7315	- missing -	MH848713	MH851476	MH850579	MH849612	MH852412
	Acrapex stygiata (Hampson)	ACASG4037	KF972412	KF972173	KF972269	- missing -	KF972370	KF972319
	Acrapex stygiata (Hampson)	ACASG4038	KF972413	KF972174	KF972270	- missing -	KF972371	KF972320
	Acrapex stygiata (Hampson)	ACASG4091	KX424022	KX424091	KX424227	KX424296	KX424159	KX424365
	Acrapex stygiata (Hampson)	ACASG4107	KF972415	KF972176	- missing -	KF972223	KF972373	KF972322
	Acrapex subalbissima Berio	ACTAG3736	KF972416	- missing -	KF972272	KF972224	KF972374	KF972323
	Acrapex subalbissima Berio	ACTAG3847	KF972417	KF972177	KF972273	KF972225	KF972375	KF972324
	Acrapex subalbissima Berio	ACTAG7110	- missing -	- missing -	KF972274	KF972226	- missing -	KF972325
	Acrapex subalbissima Berio	ACTAG8189	MH847856	MH848714	MH851477	MH850580	MH849613	MH852413
	Acrapex subalbissima Berio	ACTAG8190	MH847857	MH848715	MH851478	MH850581	MH849614	MH852414
	Acrapex subalbissima Berio	ACTAG8191	MH847858	MH848716	MH851479	MH850582	MH849615	MH852415
	Acrapex subalbissima Berio	ACTAG8192	MH847859	MH848717	MH851480	MH850583	MH849616	MH852416
	Acrapex subalbissima Berio	ACTAG8193	MH847860	MH848718	MH851481	MH850584	MH849617	MH852417
	Acrapex subalbissima Berio	ACTAG8194	MH847861	MH848719	MH851482	MH850585	MH849618	MH852418
	Acrapex subalbissima Berio	ACTAG8217	MH847862	MH848720	MH851483	MH850586	MH849619	MH852419
	Acrapex syscia Fletcher	ACOUG3877	MH847863	KF972161	MH851484	MH850587	MH849620	MH852420
	Acrapex syscia Fletcher	ACOUG3882	MH847864	KF972162	MH851485	MH850588	MH849621	MH852421
	Acrapex syscia Fletcher	ACOUG3883	MH847865	- missing -	MH851486	MH850589	MH849622	MH852422
	Acrapex syscia Fletcher	ACOUG3884	MH847866	KF972163	MH851487	MH850590	MH849623	MH852423
	Acrapex syscia Fletcher	ACOUG3885	MH847867	KF972164	MH851488	MH850591	MH849624	MH852424
	Acrapex syscia Fletcher	ACOUG3886	MH847868	KF972165	- missing -	MH850592	MH849625	MH852425
	Acrapex syscia Fletcher	ACOUG3887	MH847869	KF972166	MH851489	MH850593	MH849626	MH852426
	Acrapex syscia Fletcher	ACOUG4022	KX424023	KX424092	KX424228	KX424297	KX424160	KX424366
	Acrapex syscia Fletcher	ACOUG4023	MH847870	KF972168	KF972265	MH850594	MH849627	MH852427
	Acrapex syscia Fletcher	ACOUG4024	MH847871	KF972169	KF972266	MH850595	MH849628	MH852428
	Acrapex sysciodes Berio	ACZAG6543	MH847872	MH848721	MH851490	MH850596	MH849629	MH852429
	Acrapex sysciodes Berio	ACZAG6544	MH847873	MH848722	MH851491	MH850597	MH849630	MH852430
	Acrapex sysciodes Berio	ACZAG6554	MH847874	MH848723	MH851492	MH850598	MH849631	MH852431
	Acrapex sysciodes Berio	ACZAG6555	MH847875	MH848724	MH851493	MH850599	MH849632	MH852432
	Acrapex sysciodes Berio	ACZAG6563	MH847876	MH848725	MH851494	MH850600	MH849633	MH852433
	Acrapex sysciodes Berio	ACZAG7107	MH847877	MH848726	MH851495	MH850601	MH849634	MH852434
	Acrapex sysciodes Berio	ACZAG7111	MH847878	MH848727	MH851496	MH850602	MH849635	MH852435
	Acrapex sysciodes Berio	ACZAG7220	MH847879	MH848728	MH851497	MH850603	MH849636	MH852436
	Acrapex sysciodes Berio	ACZAG7271	MH847880	MH848729	MH851498	MH850604	MH849637	MH852437
	Acrapex sysciodes Berio	ACZAG7278	MH847881	MH848730	MH851499	MH850605	MH849638	MH852438
	Acrapex sysciodes Berio	ACZAG7309	MH847882	MH848731	MH851500	MH850606	MH849639	MH852439
	Acrapex sysciodes Berio	ACZAG7318	MH847883	MH848732	MH851501	MH850607	MH849640	MH852440
	Acrapex sysciodes Berio	ACZAG7319	MH847884	MH848733	MH851502	MH850608	MH849641	MH852441
	Acrapex sysciodes Berio	ACZAG7320	MH847885	MH848734	MH851503	MH850609	MH849642	MH852442
	Acrapex sysciodes Berio	ACZAG7321	MH847886	MH848735	MH851504	MH850610	MH849643	MH852443
	Acrapex unicolora (Hampson)	ACKEG7718	KX423988	KX424057	KX424193	KX424262	KX424125	KX424331
	Acrapex unicolora (Hampson)	ACRCG7517	KX423986	KX424055	KX424191	KX424260	- missing -	KX424329
	Acrapex unicolora (Hampson)	ACRCG7519	KX423989	KX424058	KX424194	KX424263	KX424126	KX424332
	Acrapex unicolora (Hampson)	ACRCG7520	KX423990	KX424059	KX424195	KX424264	KX424127	KX424333
	Acrapex unicolora (Hampson)	ACRCG7521	KX423994	KX424063	KX424199	KX424268	KX424131	KX424337
	Acrapex unicolora (Hampson)	ACRCG7522	KX423991	KX424060	KX424196	KX424265	KX424128	KX424334
	Acrapex unicolora (Hampson)	ACRCG7533	KX423987	KX424056	KX424192	KX424261	KX424124	KX424330
	Acrapex unicolora (Hampson)	ACRCG7534	KX423992	KX424061	KX424197	KX424266	KX424129	KX424335
	Acrapex unicolora (Hampson)	ACRCG7535	KX423993	KX424062	KX424198	KX424267	KX424130	KX424336
	Acrapex unicolora (Hampson)	ACTAG3830	KX423995	KX424064	KX424200	KX424269	KX424132	KX424338
	Acrapex unicolora (Hampson)	ACTAG3835	KX423996	KX424065	KX424201	KX424270	KX424133	KX424339
	Acrapex unicolora (Hampson)	ACTAG3836	KX423997	KX424066	KX424202	KX424271	KX424134	KX424340
	Acrapex unicolora (Hampson)	ACTAG3837	KX423998	KX424067	KX424203	KX424272	KX424135	KX424341
	Acrapex unicolora (Hampson)	ACTAG3838	KX423999	KX424068	KX424204	KX424273	KX424136	KX424342
	Acrapex unicolora (Hampson)	ACTAG3842	KX424000	KX424069	KX424205	KX424274	KX424137	KX424343
	Acrapex unicolora (Hampson)	ACTAG3865	KX424001	KX424070	KX424206	KX424275	KX424138	KX424344
	Acrapex unicolora (Hampson)	ACTAG4025	KX424002	KX424071	KX424207	KX424276	KX424139	KX424345
	Acrapex unicolora (Hampson)	ACTAG4026	KX424003	KX424072	KX424208	KX424277	KX424140	KX424346
	Acrapex unicolora (Hampson)	ACTAG4027	KP682532	- missing -	KP682639	KP682610	KP682581	KP682668
	Acrapex unicolora (Hampson)	ACTAG4851	KX424004	KX424073	KX424209	KX424278	KX424141	KX424347
	Acrapex unicolora (Hampson)	ACTAG4852	KX424005	KX424074	KX424210	KX424279	KX424142	KX424348
	Acrapex unicolora (Hampson)	ACTAG7226	KX424006	KX424075	KX424211	KX424280	KX424143	KX424349
	Acrapex unicolora (Hampson)	ACTAG7536	KX424007	KX424076	KX424212	KX424281	KX424144	KX424350
	Acrapex unicolora (Hampson)	ACTAG7717	KX424008	KX424077	KX424213	KX424282	KX424145	KX424351
	Acrapex unicolora (Hampson)	ACTAG7719	KX424009	KX424078	KX424214	KX424283	KX424146	KX424352
	Acrapex unicolora (Hampson)	ACZAG6546	KX424010	KX424079	KX424215	KX424284	KX424147	KX424353
	Acrapex unicolora (Hampson)	ACZAG6548	KX424011	KX424080	KX424216	KX424285	KX424148	KX424354
	Acrapex unicolora (Hampson)	ACZAG6553	KX424012	KX424081	KX424217	KX424286	KX424149	KX424355
	Acrapex unicolora (Hampson)	ACZAG6556	KX424013	KX424082	KX424218	KX424287	KX424150	KX424356
	Acrapex unicolora (Hampson)	ACZAG6557	KX424014	KX424083	KX424219	KX424288	KX424151	KX424357
	Acrapex unicolora (Hampson)	ACZAG7219	KX424015	KX424084	KX424220	KX424289	KX424152	KX424358
	Acrapex unicolora (Hampson)	ACZAG7221	KX424016	KX424085	KX424221	KX424290	KX424153	KX424359
	Acrapex unicolora (Hampson)	ACZAG7307	KX424017	KX424086	KX424222	KX424291	KX424154	KX424360
	Acrapex unicolora (Hampson)	ACZAG7310	KX424018	KX424087	KX424223	KX424292	KX424155	KX424361
	Acrapex unicolora (Hampson)	ACZAG7721	MH847887	MH848736	MH851505	MH850611	- missing -	MH852444
	Acrapex vetiveria Le Ru	ACTAG3833	MH847888	MH848737	MH851506	MH850612	MH849644	MH852445
	Acrapex vetiveria Le Ru	ACTAG3834	MH847889	MH848738	MH851507	MH850613	MH849645	MH852446
	Acrapex vetiveria Le Ru	ACTAG6448	MH847890	MH848739	MH851508	MH850614	MH849646	MH852447
	Acrapex vetiveria Le Ru	ACTAG7230	MH847891	MH848740	MH851509	MH850615	MH849647	MH852448
	Acrapex vetiveria Le Ru	ACTAG7231	MH847892	MH848741	MH851510	MH850616	MH849648	MH852449
	Acrapex vetiveria Le Ru	ACTAG7232	MH847893	MH848742	MH851511	MH850617	MH849649	MH852450
	Acrapex vetiveria Le Ru	ACTAG7312	MH847894	MH848743	MH851512	MH850618	MH849650	MH852451
	Acrapex vetiveria Le Ru	ACTAG8209	MH847895	MH848744	MH851513	MH850619	MH849651	MH852452
	Acrapex yakoba Le Ru	ACTAG3733	KX424024	KX424093	KX424229	KX424298	KX424161	KX424367
	Acrapex yakoba Le Ru	ACTAG3734	KF972384	KF972136	KF972234	KF972185	KF972332	KF972282
	Acrapex yakoba Le Ru	ACTAG3735	KF972385	KF972137	KF972235	KF972186	KF972333	KF972283
	Acrapex yakoba Le Ru	ACTAG3832	KF972386	KF972138	KF972236	KF972187	KF972334	KF972284
	Acrapex yakoba Le Ru	ACTAG3843	KF972387	KF972139	KF972237	KF972188	KF972335	KF972285
	Acrapex yakoba Le Ru	ACTAG3844	KF972388	KF972140	KF972238	KF972189	KF972336	KF972286
	Acrapex yakoba Le Ru	ACTAG3845	KF972389	KF972141	KF972239	KF972190	KF972337	KF972287
	Acrapex yakoba Le Ru	ACTAG3846	KF972390	KF972142	KF972240	KF972191	KF972338	KF972288
	Acrapex zoutoi Le Ru	ACBEG3923	KX785235	KX785248	KX785289	KX785276	KX785262	KX785317
	Acrapex zoutoi Le Ru	ACBEG3924	KX785236	KX785249	KX785290	KX785277	KX785263	KX785318
	Amphipoea fucosa (Freyer)	AMFRG4291	- missing -	MH848745	MH851514	MH850620	MH849652	MH852453
	Amphipoea oculea L.	AMFRG4292	- missing -	MH848746	MH851515	MH850621	MH849653	MH852454
	Amphipyra pyramidoides Guenée	n/a	- missing -	- missing -	- missing -	GU090319	- missing -	U85693
	Anapoma riparia (Rambur)	ANFRG4279	- missing -	- missing -	MH851516	MH850622	MH849654	MH852455
	Apamea anceps (Denis & Schiffermüller)	APFRG4293	MH847896	MH848747	MH851517	MH850623	MH849655	MH852456
	Apamea epomidion (Haworth)	APFRG4294	- missing -	MH848748	MH851518	MH850624	MH849656	MH852457
	Apamea maillardi (Geyer)	ABFRG4289	- missing -	MH848749	MH851519	MH850625	MH849657	MH852458
	Apamea rubrirena (Treitschke)	ABFRG4290	- missing -	- missing -	MH851520	- missing -	MH849658	MH852459
	Aporophyla lutulenta (Denis & Schiffermüller)	APFRG4284	- missing -	MH848750	MH851521	MH850626	MH849659	MH852460
	Archanara dissoluta (Treitschke)	ARFRG4295	- missing -	- missing -	MH851522	MH850627	MH849660	MH852461
	Arenostola phragmitidis (Hübner)	ARFRG4296	- missing -	MH848751	MH851523	MH850628	MH849661	MH852462
	Brithys crini (Fabricius)	BRKEG1524	MH847897	MH848752	MH851524	MH850629	MH849662	MH852463
	Brithys crini (Fabricius)	BRKEG1530	MH847898	MH848753	MH851525	MH850630	MH849663	MH852464
	Brithys crini (Fabricius)	BRKEG1541	MH847899	MH848754	MH851526	MH850631	MH849664	MH852465
	Brithys crini (Fabricius)	BRKEG1542	MH847900	MH848755	MH851527	MH850632	MH849665	MH852466
	Brithys crini (Fabricius)	BRKEG3918	MH847901	MH848756	MH851528	MH850633	MH849666	MH852467
	Brithys crini (Fabricius)	BRKEG3919	MH847902	MH848757	MH851529	MH850634	MH849667	MH852468
	Buakea kaeuae Moyal et al.	BUKEG4863	MH847903	MH848758	MH851530	MH850635	MH849668	MH852469
	Buakea kaeuae Moyal et al.	BUKEG7216	MH847904	MH848759	- missing -	MH850636	MH849669	MH852470
	Buakea kaeuae Moyal et al.	BUKEG7218	MH847905	MH848760	MH851531	MH850637	MH849670	MH852471
	Buakea kaeuae Moyal et al.	BUTAG7504	MH847906	MH848761	MH851532	MH850638	MH849671	MH852472
	Buakea kaeuae Moyal et al.	BUTAG8182	MH847907	MH848762	MH851533	MH850639	MH849672	MH852473
	Buakea obliquifascia (Hampson)	BUTAG4100	MH847908	MH848763	MH851534	MH850640	MH849673	MH852474
	Buakea obliquifascia (Hampson)	BUTAG4865	MH847909	MH848764	MH851535	MH850641	MH849674	MH852475
	Buakea obliquifascia (Hampson)	BUTAG4866	MH847910	MH848765	MH851536	MH850642	MH849675	MH852476
	Buakea obliquifascia (Hampson)	BUTAG4867	MH847911	MH848766	MH851537	MH850643	MH849676	MH852477
	Buakea obliquifascia (Hampson)	BUTAM0012	MH847912	MH848767	MH851538	MH850644	MH849677	MH852478
	Buakea rhabdoneura (Hampson)	BUKEG4868	MH847913	MH848768	MH851539	MH850645	MH849678	MH852479
	Buakea rhabdoneura (Hampson)	BUKEG6457	MH847914	MH848769	MH851540	MH850646	MH849679	MH852480
	Buakea rhabdoneura (Hampson)	BUKEG6475	MH847915	MH848770	MH851541	MH850647	MH849680	MH852481
	Buakea rhabdoneura (Hampson)	BUKEM0014	MH847916	MH848771	MH851542	MH850648	MH849681	MH852482
	Buakea rhabdoneura (Hampson)	BUKEM0015	MH847917	MH848772	MH851543	MH850649	MH849682	MH852483
	Buakea rhabdoneura (Hampson)	BUTAG3803	MH847918	MH848773	MH851544	MH850650	MH849683	MH852484
	Buakea rhabdoneura (Hampson)	BUTAG4099	MH847919	MH848774	MH851545	MH850651	MH849684	MH852485
	Buakea rhabdoneura (Hampson)	BUTAG7505	MH847920	MH848775	MH851546	MH850652	MH849685	MH852486
	Buakea rhabdoneura (Hampson)	BUTAM0013	MH847921	MH848776	MH851547	MH850653	MH849686	MH852487
	Buakea sp.	BUKEG4862	MH847922	- missing -	MH851548	MH850654	MH849687	MH852488
	Buakea sp.	BUKEG5714	MH847923	MH848777	- missing -	MH850655	MH849688	MH852489
	Buakea sp.	BUKEM0011	MH847924	MH848778	MH851549	MH850656	MH849689	MH852490
	Busseola fusca (Fuller)	BUBEG0219	MH847925	MH848779	MH851550	MH850657	MH849690	MH852491
	Busseola fusca (Fuller)	BUBEG1152	KP682533	- missing -	KP682640	KP682611	KP682582	KP682669
	Busseola fusca (Fuller)	BUBEG3979	MH847926	MH848780	MH851551	MH850658	MH849691	MH852492
	Busseola fusca (Fuller)	BUGHG0196	MH847927	MH848781	MH851552	MH850659	MH849692	MH852493
	Busseola fusca (Fuller)	BUGHG0197	MH847928	MH848782	MH851553	MH850660	MH849693	MH852494
	Busseola fusca (Fuller)	BUKEG0431	MH847929	- missing -	MH851554	MH850661	MH849694	MH852495
	Busseola fusca (Fuller)	BURDG4204	MH847930	MH848783	MH851555	MH850662	MH849695	MH852496
	Busseola fusca (Fuller)	BUTAG6458	KX424025	KX424094	KX424230	KX424299	- missing -	KX424368
	Busseola nairobica Le Ru	BUKEG1511	MH847931	- missing -	- missing -	MH850663	MH849696	MH852497
	Busseola nairobica Le Ru	BUKEG3221	MH847932	- missing -	MH851556	MH850664	MH849697	MH852498
	Busseola nairobica Le Ru	BUKEG3222	MH847933	- missing -	MH851557	MH850665	MH849698	MH852499
	Busseola nairobica Le Ru	BUKEG3223	- missing -	- missing -	MH851558	- missing -	MH849699	MH852500
	Busseola nairobica Le Ru	BUKEG4238	MH847934	MH848784	MH851559	MH850666	MH849700	MH852501
	Busseola nairobica Le Ru	BUKEG4239	MH847935	- missing -	MH851560	MH850667	MH849701	MH852502
	Busseola nairobica Le Ru	BUKEG4240	MH847936	- missing -	MH851561	MH850668	MH849702	MH852503
	Busseola nairobica Le Ru	BUKEG4241	MH847937	MH848785	MH851562	MH850669	MH849703	MH852504
	Busseola nairobica Le Ru	BUKEG7187	MH847938	MH848786	MH851563	MH850670	MH849704	MH852505
	Busseola nairobica Le Ru	BUKEG7189	- missing -	MH848787	MH851564	MH850671	MH849705	MH852506
	Busseola nairobica Le Ru	BUKEG7190	MH847939	MH848788	MH851565	MH850672	MH849706	MH852507
	Busseola nairobica Le Ru	BUTAG2545	MH847940	MH848789	- missing -	MH850673	MH849707	MH852508
	Busseola nairobica Le Ru	BUTAG4235	MH847941	MH848790	MH851566	MH850674	- missing -	MH852509
	Busseola pr. nairobica	BUKEG4246	MH847942	MH848791	MH851567	MH850675	MH849708	- missing -
	Busseola pr. nairobica	BUKEG4247	MH847943	MH848792	MH851568	MH850676	- missing -	- missing -
	Busseola pr. nairobica	BUKEG4248	MH847944	MH848793	MH851569	MH850677	MH849709	- missing -
	Busseola phaia Bowden	BUMOG7155	- missing -	MH848794	MH851570	MH850678	MH849710	MH852510
	Busseola phaia Bowden	BUMOG7156	- missing -	MH848795	MH851571	MH850679	MH849711	MH852511
	Busseola phaia Bowden	BUMOG7165	MH847945	MH848796	MH851572	MH850680	MH849712	MH852512
	Busseola phaia Bowden	BUOUG4234	MH847946	MH848797	MH851573	MH850681	MH849713	- missing -
	Busseola phaia Bowden	BUOUG7166	MH847947	MH848798	MH851574	MH850682	MH849714	MH852513
	Busseola phaia Bowden	BUTAG3213	MH847948	- missing -	MH851575	MH850683	MH849715	MH852514
	Busseola phaia Bowden	BUTAG4384	MH847949	MH848799	MH851576	- missing -	MH849716	MH852515
	Busseola phaia Bowden	BUTAG7164	MH847950	MH848800	MH851577	MH850684	MH849717	MH852516
	Busseola phaia Bowden	BUTAG7169	MH847951	MH848801	MH851578	MH850685	MH849718	MH852517
	Busseola phaia Bowden	BUTAG7171	MH847952	MH848802	MH851579	MH850686	MH849719	MH852518
	Busseola phaia Bowden	BUZAG7105	MH847953	MH848803	MH851580	MH850687	MH849720	MH852519
	Busseola phaia Bowden	BUZAG7217	MH847954	MH848804	MH851581	MH850688	MH849721	MH852520
	Busseola pr. phaia	BUMOG4363	MH847955	MH848805	MH851582	MH850689	MH849722	MH852521
	Busseola pr. phaia	BUMOG4366	MH847956	MH848806	MH851583	- missing -	MH849723	MH852522
	Busseola pr. phaia	BUMOG4367	MH847957	MH848807	MH851584	- missing -	MH849724	MH852523
	Busseola pr. phaia	BUMOG4368	MH847958	MH848808	MH851585	MH850690	MH849725	MH852524
	Busseola pr. phaia	BUMOG4369	MH847959	MH848809	MH851586	- missing -	MH849726	MH852525
	Busseola pr. phaia	BUMOG7170	MH847960	MH848810	MH851587	- missing -	MH849727	MH852526
	Busseola pr. phaia	BUTAG3214	MH847961	- missing -	MH851588	MH850691	MH849728	MH852527
	Busseola pr. phaia	BUTAG3215	MH847962	MH848811	MH851589	MH850692	MH849729	- missing -
	Busseola pr. phaia	BUTAG3216	MH847963	MH848812	MH851590	MH850693	MH849730	- missing -
	Busseola pr. phaia	BUTAG3217	MH847964	MH848813	MH851591	MH850694	MH849731	- missing -
	Busseola pr. phaia	BUTAG3218	MH847965	MH848814	MH851592	MH850695	MH849732	- missing -
	Busseola pr. phaia	BUTAG3219	MH847966	MH848815	MH851593	MH850696	MH849733	MH852528
	Busseola pr. phaia	BUTAG3220	MH847967	MH848816	MH851594	MH850697	MH849734	MH852529
	Busseola pr. phaia	BUTAG3242	MH847968	- missing -	MH851595	- missing -	MH849735	MH852530
	Busseola pr. phaia	BUTAG4364	MH847969	MH848817	MH851596	MH850698	MH849736	MH852531
	Busseola pr. phaia	BUTAG4365	MH847970	MH848818	MH851597	MH850699	MH849737	MH852532
	Busseola pr. phaia	BUTAG7167	MH847971	MH848819	MH851598	MH850700	MH849738	- missing -
	Busseola pr. phaia	BUTAG7168	- missing -	MH848820	- missing -	MH850701	MH849739	MH852533
	Busseola pr. phaia	BUTAG7173	MH847972	MH848821	- missing -	- missing -	MH849740	MH852534
	Busseola pr. phaia	BUTAG7174	MH847973	MH848822	MH851599	MH850702	MH849741	MH852535
	Busseola quadrata Bowden	BUCAG3038	MH847974	MH848823	MH851600	MH850703	MH849742	MH852536
	Busseola quadrata Bowden	BUCAG3039	MH847975	MH848824	MH851601	MH850704	MH849743	MH852537
	Busseola quadrata Bowden	BUCAG3040	MH847976	MH848825	MH851602	MH850705	MH849744	MH852538
	Busseola quadrata Bowden	BUCAG3041	MH847977	MH848826	MH851603	MH850706	MH849745	MH852539
	Busseola quadrata Bowden	BUCAG3042	MH847978	MH848827	MH851604	MH850707	MH849746	MH852540
	Busseola quadrata Bowden	BUCAG3043	MH847979	MH848828	MH851605	MH850708	MH849747	MH852541
	Busseola quadrata Bowden	BUCAG3044	MH847980	MH848829	MH851606	MH850709	MH849748	MH852542
	Busseola quadrata Bowden	BUCAG3045	- missing -	MH848830	MH851607	- missing -	MH849749	- missing -
	Busseola quadrata Bowden	BUCAG3046	- missing -	MH848831	MH851608	- missing -	MH849750	- missing -
	Busseola quadrata Bowden	BUCAG3047	- missing -	MH848817	MH851609	- missing -	MH849751	- missing -
	Busseola quadrata Bowden	BUCAG3048	- missing -	MH848818	MH851610	- missing -	MH849752	- missing -
	Busseola quadrata Bowden	BUCAG3049	- missing -	MH848819	MH851611	- missing -	- missing -	- missing -
	Busseola quadrata Bowden	BUCAG3050	MH847981	MH848820	MH851612	MH850710	MH849753	MH852543
	Busseola quadrata Bowden	BUCAG3051	- missing -	MH848821	MH851613	MH850711	MH849754	MH852544
	Busseola quadrata Bowden	BUCAG3052	MH847982	MH848822	MH851614	MH850712	MH849755	MH852545
	Busseola quadrata Bowden	BUCAG3053	- missing -	- missing -	MH851615	- missing -	MH849756	- missing -
	Busseola quadrata Bowden	BUCAG3054	- missing -	- missing -	MH851616	- missing -	MH849757	- missing -
	Busseola quadrata Bowden	BUCAG3055	- missing -	- missing -	MH851617	- missing -	MH849758	- missing -
	Busseola quadrata Bowden	BUCAG3056	- missing -	- missing -	MH851618	- missing -	MH849759	- missing -
	Busseola quadrata Bowden	BUCAG3057	- missing -	- missing -	MH851619	- missing -	MH849760	- missing -
	Busseola quadrata Bowden	BUCAG3058	- missing -	- missing -	MH851620	- missing -	- missing -	- missing -
	Busseola quadrata Bowden	BUCAG3063	MH847983	- missing -	MH851621	MH850713	MH849761	MH852546
	Busseola quadrata Bowden	BUCAG3064	MH847984	MH848833	MH851622	MH850714	MH849762	MH852547
	Busseola quadrata Bowden	BUCAG3069	MH847985	MH848834	MH851623	MH850715	MH849763	MH852548
	Busseola quadrata Bowden	BUCAG3070	MH847986	MH848835	MH851624	MH850716	MH849764	MH852549
	Busseola quadrata Bowden	BUCAG3920	MH847987	MH848836	MH851625	MH850717	MH849765	MH852550
	Busseola quadrata Bowden	BUCAG3921	MH847988	MH848837	MH851626	MH850718	MH849766	MH852551
	Busseola quadrata Bowden	BURCG7518	MH847989	MH848838	- missing -	MH850719	MH849767	MH852552
	Busseola quadrata Bowden	BURDG4163	MH847990	MH848839	MH851627	MH850720	MH849768	MH852553
	Busseola quadrata Bowden	BURDG4164	MH847991	MH848840	MH851628	MH850721	MH849769	MH852554
	Busseola quadrata Bowden	BURDG4173	MH847992	MH848841	MH851629	MH850722	MH849770	MH852555
	Busseola quadrata Bowden	BURDG4182	MH847993	MH848842	MH851630	MH850723	MH849771	MH852556
	Busseola quadrata Bowden	BURDG4196	- missing -	MH848843	MH851631	MH850724	MH849772	MH852557
	Busseola quadrata Bowden	BURDG4198	MH847994	MH848844	MH851632	- missing -	MH849773	MH852558
	Busseola quadrata Bowden	BURDG4199	MH847995	MH848845	MH851633	MH850725	MH849774	MH852559
	Busseola quadrata Bowden	BURDG4200	MH847996	MH848846	MH851634	MH850726	MH849775	MH852560
	Busseola quadrata Bowden	BURDG4201	MH847997	MH848847	MH851635	MH850727	MH849776	MH852561
	Busseola quadrata Bowden	BURDG4203	MH847998	MH848848	MH851636	MH850728	MH849777	MH852562
	Busseola quadrata Bowden	BURDG4370	MH847999	MH848849	MH851637	MH850729	MH849778	MH852563
	Busseola quadrata Bowden	BURDG4371	MH848000	MH848850	MH851638	MH850730	MH849779	MH852564
	Busseola quadrata Bowden	BURDG4372	MH848001	MH848851	MH851639	MH850731	MH849780	MH852565
	Busseola quadrata Bowden	BURDG4373	MH848002	MH848852	MH851640	MH850732	MH849781	MH852566
	Busseola quadrata Bowden	BUTOG4328	MH848003	MH848853	MH851641	MH850733	MH849782	- missing -
	Busseola segeta Bowden	BUETG3678	MH848004	MH848854	MH851642	MH850734	MH849783	MH852567
	Busseola segeta Bowden	BUETG3680	MH848005	MH848855	- missing -	MH850735	MH849784	MH852568
	Busseola segeta Bowden	BUETG4237	MH848006	MH848856	MH851643	MH850736	MH849785	- missing -
	Busseola segeta Bowden	BUOUG4227	MH848007	MH848857	- missing -	MH850737	MH849786	- missing -
	Busseola segeta Bowden	BUOUG4230	MH848008	MH848858	MH851644	MH850738	- missing -	- missing -
	Busseola segeta Bowden	BUOUG4231	MH848009	MH848859	MH851645	MH850739	- missing -	- missing -
	Busseola segeta Bowden	BUOUG7175	MH848010	MH848860	MH851646	MH850740	MH849787	MH852569
	Busseola sl. pr. quadrata	BUKEG3224	MH848011	- missing -	MH851647	MH850741	MH849788	MH852570
	Busseola sl. pr. quadrata	BUKEG3225	MH848012	- missing -	MH851648	MH850742	MH849789	MH852571
	Busseola sl. pr. quadrata	BUKEG3226	- missing -	- missing -	MH851644	- missing -	MH849790	MH852572
	Busseola sl. pr. quadrata	BUOUG3776	MH848013	MH848861	- missing -	- missing -	MH849791	MH852573
	Busseola sl. pr. quadrata	BUOUG3777	MH848014	MH848862	MH851649	- missing -	MH849792	MH852574
	Busseola sl. pr. quadrata	BUOUG3778	MH848015	MH848863	- missing -	- missing -	MH849793	MH852569
	Busseola sl. pr. quadrata	BUOUG3779	MH848016	MH848864	MH851650	- missing -	MH849794	MH852575
	Busseola sl. pr. quadrata	BUOUG3860	MH848017	MH848865	MH851651	MH850743	MH849795	MH852576
	Busseola sl. pr. quadrata	BUOUG3861	MH848018	MH848866	MH851652	- missing -	MH849796	MH852577
	Busseola sl. sp. 1	BUKEG3717	MH848019	MH848867	MH851653	MH850744	MH849797	MH852578
	Busseola sl. sp. 1	BUKEG3718	MH848020	MH848868	MH851654	MH850745	MH849798	MH852579
	Busseola sl. sp. 1	BUKEG3719	MH848021	MH848869	MH851655	MH850746	MH849799	MH852580
	Busseola sl. sp. 1	BUOUG4880	MH848022	MH848870	MH851656	MH850747	MH849800	MH852581
	Busseola sl. sp. 1	BUTAG4881	MH848023	MH848871	MH851657	- missing -	MH849801	MH852582
	Busseola sl. sp. 2	BUCAG3702	MH848024	MH848872	MH851658	MH850748	MH849802	MH852583
	Busseola sl. sp. 2	BUCAG3703	MH848025	MH848873	MH851659	MH850749	MH849803	MH852584
	Busseola sl. sp. 2	BUCAG3704	MH848026	MH848874	MH851660	MH850750	MH849804	MH852585
	Busseola sl. sp. 2	BUCAG3705	MH848027	MH848875	MH851661	MH850751	MH849805	MH852586
	Busseola sl. sp. 2	BUCAG3706	MH848028	MH848876	MH851662	MH850752	MH849806	MH852587
	Busseola sl. sp. 2	BUCAG3707	MH848029	MH848877	MH851663	MH850753	MH849807	MH852588
	Busseola sl. sp. 2	BUCAG3708	MH848030	MH848878	MH851664	MH850754	MH849808	MH852589
	Busseola sl. sp. 2	BUCAG3709	MH848031	MH848879	MH851665	MH850755	MH849809	MH852590
	Busseola sl. sp. 2	BUCAG3710	MH848032	MH848880	MH851666	MH850756	MH849810	MH852591
	Busseola sl. sp. 2	BUCAG3711	MH848033	MH848881	MH851667	MH850757	MH849811	MH852592
	Busseola sl. sp. 2	BUCAG3712	MH848034	MH848882	MH851668	MH850758	MH849812	MH852593
	Busseola sl. sp. 2	BUKEG3720	MH848035	MH848883	MH851669	MH850759	MH849813	MH852594
	Busseola sl. sp. 3	BUKEG3713	MH848036	MH848884	MH851670	- missing -	MH849814	MH852595
	Busseola sl. sp. 3	BUKEG3714	MH848037	MH848885	- missing -	- missing -	MH849815	MH852596
	Busseola sl. sp. 3	BUOUG4032	MH848038	MH848886	MH851671	MH850760	MH849816	MH852597
	Busseola sl. sp. 3	BUOUG4033	MH848039	MH848887	MH851672	MH850761	MH849817	MH852598
	Busseola sl. sp. 3	BUOUG4047	MH848040	MH848888	MH851673	- missing -	MH849818	MH852599
	Busseola sl. sp. 3	BUOUG4052	MH848041	MH848889	MH851674	MH850762	MH849819	MH852600
	Busseola sl. sp. 4	BUETG3243	MH848042	MH848890	MH851675	MH850763	- missing -	- missing -
	Busseola sl. sp. 4	BUETG3679	MH848043	MH848891	MH851676	MH850764	MH849820	MH852601
	Busseola sl. sp. 4	BUETG4034	MH848044	MH848892	MH851677	MH850765	MH849821	MH852602
	Busseola sl. sp. 4	BUETG4035	MH848045	MH848893	MH851678	MH850766	MH849822	MH852603
	Busseola sl. sp. 4	BUETG7181	MH848046	MH848894	- missing -	- missing -	- missing -	MH852604
	Busseola sl. sp. 4	BUETG7182	- missing -	MH848888	MH851679	MH850767	MH849823	MH852605
	Busseola sl. sp. 5	BUETG3241	MH848047	- missing -	MH851680	MH850768	MH849824	- missing -
	Busseola sl. sp. 5	BUETG5397	MH848048	MH848895	MH851681	MH850769	MH849825	MH852606
	Busseola sl. sp. 5	BUETG5398	MH848049	MH848896	MH851682	MH850770	MH849826	MH852607
	Busseola sl. sp. 6	BUKEG3236	MH848050	- missing -	MH851683	MH850771	MH849827	MH852608
	Busseola sl. sp. 6	BUKEG3237	- missing -	- missing -	MH851684	- missing -	MH849828	MH852609
	Busseola sl. sp. 6	BUKEG3238	MH848051	MH848897	- missing -	MH850772	MH849829	MH852610
	Busseola sl. sp. 6	BUOUG5395	MH848052	MH848898	MH851685	MH850773	MH849830	MH852611
	Busseola sl. sp. 6	BUOUG5396	MH848053	MH848899	MH851686	MH850774	MH849831	MH852612
	Busseola sp. 1	BUETG3677	- missing -	- missing -	MH851687	MH850775	MH849832	MH852613
	Busseola sp. 1	BUETG7178	MH848054	MH848900	MH851688	MH850776	MH849833	MH852614
	Busseola sp. 1	BUETG7179	MH848055	MH848901	MH851689	MH850777	MH849834	MH852615
	Busseola sp. 1	BUETG7183	MH848056	MH848902	MH851690	MH850778	MH849835	MH852616
	Busseola sp. 1	BUKEG2306	MH848057	MH848903	- missing -	MH850779	MH849836	MH852617
	Busseola sp. 1	BUKEG4242	MH848058	MH848904	MH851691	MH850780	MH849837	- missing -
	Busseola sp. 1	BUKEG4243	MH848059	MH848905	MH851692	MH850781	MH849838	- missing -
	Busseola sp. 1	BUKEG4244	MH848060	MH848906	MH851693	MH850782	MH849839	- missing -
	Busseola sp. 1	BUKEG4245	MH848061	MH848907	MH851694	MH850783	MH849840	- missing -
	Busseola sp. 1	BUKEG7157	MH848062	MH848908	MH851695	MH850784	MH849841	MH852618
	Busseola sp. 1	BUKEG7158	MH848063	MH848909	MH851696	MH850785	MH849842	MH852619
	Busseola sp. 1	BUKEG7185	- missing -	MH848910	MH851697	MH850786	MH849843	MH852620
	Busseola sp. 1	BUOUG2548	MH848064	MH848911	- missing -	MH850787	MH849844	MH852621
	Busseola sp. 1	BUOUG3859	- missing -	MH848912	MH851698	MH850788	MH849845	MH852622
	Busseola sp. 1	BUOUG3862	MH848065	MH848913	MH851699	MH850789	MH849846	MH852623
	Busseola sp. 1	BUOUG3863	MH848066	MH848914	MH851700	MH850790	MH849847	MH852624
	Busseola sp. 1	BUOUG4221	MH848067	- missing -	MH851701	MH850791	MH849848	- missing -
	Busseola sp. 1	BUOUG4222	MH848068	MH848915	MH851702	MH850792	- missing -	- missing -
	Busseola sp. 1	BUOUG4223	MH848069	MH848916	- missing -	MH850793	- missing -	- missing -
	Busseola sp. 1	BUOUG4224	MH848070	MH848917	MH851703	MH850794	MH849849	- missing -
	Busseola sp. 1	BUOUG4225	MH848071	MH848918	MH851704	MH850795	- missing -	- missing -
	Busseola sp. 1	BUOUG4226	MH848072	MH848919	MH851705	MH850796	MH849850	- missing -
	Busseola sp. 1	BUOUG4228	MH848073	MH848920	MH851706	MH850797	- missing -	- missing -
	Busseola sp. 1	BUOUG4229	- missing -	MH848921	MH851707	MH850798	MH849851	- missing -
	Busseola sp. 1	BUOUG4232	MH848074	MH848922	MH851708	MH850799	MH849852	- missing -
	Busseola sp. 1	BUOUG4233	MH848075	MH848923	MH851709	MH850800	- missing -	- missing -
	Busseola sp. 1	BUOUG7160	MH848076	MH848924	MH851710	MH850801	MH849853	MH852625
	Busseola sp. 1	BUOUG7161	- missing -	- missing -	MH851711	MH850802	MH849854	MH852626
	Busseola sp. 1	BUOUG7162	MH848077	- missing -	- missing -	MH850803	MH849855	MH852627
	Busseola sp. 1	BUOUG7163	- missing -	MH848925	MH851712	MH850804	MH849856	MH852628
	Busseola sp. 1	BUOUG7176	MH848078	MH848926	MH851713	MH850805	MH849857	MH852629
	Busseola sp. 1	BUOUG7177	MH848079	MH848927	MH851714	MH850806	MH849858	MH852630
	Busseola sp. 1	BUOUG7186	MH848080	MH848928	MH851715	MH850807	- missing -	MH852631
	Busseola sp. 1	BURCG7538	- missing -	- missing -	MH851716	MH850808	MH849859	MH852632
	Busseola sp. 1	BURCG7712	- missing -	MH848929	MH851717	MH850809	MH849860	MH852633
	Busseola sp. 1	BURCG7720	- missing -	MH848930	MH851718	MH850810	MH849861	MH852634
	Busseola sp. 1	BURDG4190	- missing -	MH848931	MH851719	MH850811	MH849862	MH852635
	Busseola sp. 1	BURDG4362	- missing -	- missing -	MH851720	MH850812	MH849863	MH852636
	Busseola sp. 1	BURDG4382	- missing -	MH848932	MH851721	MH850813	MH849864	MH852637
	Busseola sp. 1	BURWG4236	MH848081	MH848933	MH851722	MH850814	- missing -	- missing -
	Busseola sp. 1	BURWG7159	MH848082	MH848934	MH851723	MH850815	MH849865	MH852638
	Busseola sp. 2	BUCAG3085	MH848083	MH848935	MH851724	MH850816	MH849866	MH852639
	Busseola sp. 2	BUCAG3086	MH848084	MH848936	MH851725	- missing -	MH849867	MH852640
	Busseola sp. 2	BUCAG3087	MH848085	MH848937	MH851726	MH850817	MH849868	MH852641
	Busseola sp. 2	BUCAG3088	MH848086	MH848938	MH851727	MH850818	MH849869	MH852642
	Busseola sp. 2	BUCAG3089	MH848087	MH848939	MH851728	MH850819	MH849870	MH852643
	Busseola sp. 2	BUCAG3090	MH848088	MH848940	MH851729	MH850820	MH849871	MH852644
	Busseola sp. 2	BUCAG3091	MH848089	MH848941	MH851730	MH850821	MH849872	MH852645
	Busseola sp. 2	BUCAG3092	- missing -	MH848942	MH851731	MH850822	- missing -	MH852646
	Busseola sp. 2	BUCAG3093	- missing -	- missing -	MH851732	- missing -	MH849873	- missing -
	Busseola sp. 2	BUCAG3094	- missing -	- missing -	MH851733	- missing -	MH849874	- missing -
	Busseola sp. 2	BUCAG3095	- missing -	- missing -	MH851734	- missing -	MH849875	- missing -
	Busseola sp. 2	BUCAG3096	MH848090	MH848943	MH851735	MH850823	MH849876	MH852647
	Busseola sp. 2	BUCAG3097	- missing -	- missing -	MH851736	- missing -	MH849877	- missing -
	Busseola sp. 2	BUCAG3098	MH848091	MH848944	MH851737	MH850824	MH849878	MH852648
	Busseola sp. 2	BUCAG3099	- missing -	- missing -	MH851738	- missing -	MH849879	- missing -
	Busseola sp. 2	BUCAG3100	MH848092	MH848945	MH851739	MH850825	MH849880	MH852649
	Busseola sp. 2	BUCAG3101	- missing -	MH848946	MH851740	MH850826	MH849881	MH852650
	Busseola sp. 2	BUCAG3102	- missing -	- missing -	MH851741	- missing -	MH849882	- missing -
	Busseola sp. 2	BUCAG3103	MH848093	MH848947	MH851742	MH850827	MH849883	MH852651
	Busseola sp. 2	BUCAG3104	- missing -	- missing -	MH851743	- missing -	MH849884	- missing -
	Busseola sp. 2	BUCAG3105	- missing -	- missing -	MH851744	- missing -	MH849885	- missing -
	Busseola sp. 2	BUCAG3106	MH848094	MH848948	MH851745	- missing -	MH849886	MH852652
	Busseola sp. 2	BUCAG3107	- missing -	- missing -	MH851746	- missing -	MH849887	- missing -
	Busseola sp. 2	BUCAG3108	- missing -	- missing -	MH851747	- missing -	MH849888	- missing -
	Busseola sp. 2	BUCAG3109	MH848095	MH848949	MH851748	- missing -	MH849889	MH852653
	Busseola sp. 2	BUCAG7184	MH848096	MH848950	- missing -	MH850828	MH849890	MH852654
	Calamia tridens (Hufnagel)	CAFRG4297	- missing -	MH848951	MH851749	MH850829	MH849891	MH852655
	Capsula algae (Esper)	CAFRG4298	- missing -	- missing -	- missing -	- missing -	MH849892	MH852656
	Capsula sparganii (Esper)	CAFRG4299	- missing -	MH848952	MH851750	MH850830	MH849893	MH852657
	Capsula sparganii (Esper)	CAFRG4218	MH848097	MH848953	MH851751	MH850831	MH849894	MH852658
	Caradrina clavipalis Scopoli	CAFRG4323	- missing -	MH848954	- missing -	MH850832	MH849895	MH852659
	Caradrina kadeni (Freyer)	CAFRG4324	- missing -	MH848955	MH851752	MH850833	MH849896	MH852660
	Carelis agnae Moyal et al.	CAKEG4879	MH848098	MH848956	MH851753	- missing -	MH849897	MH852661
	Carelis agnae Moyal et al.	CAKEG4882	MH848099	MH848957	MH851754	MH850834	MH849898	MH852662
	Carelis pr. agnae	CAOUG3856	MH848100	MH848958	MH851755	MH850835	MH849899	MH852663
	Carelis pr. agnae	CAOUG4031	MH848101	MH848959	MH851756	MH850836	MH849900	MH852664
	Carelis australis Moyal et al.	CATAG4885	MH848102	MH848960	MH851757	MH850837	MH849901	MH852665
	Carelis australis Moyal et al.	CATAG7154	MH848103	MH848961	MH851758	MH850838	MH849902	MH852666
	Carelis australis Moyal et al.	CATAG7180	MH848104	- missing -	MH851759	MH850839	- missing -	MH852667
	Carelis biluma (Nye)	CAMAG3961	MH848105	MH848962	MH851760	MH850840	MH849903	MH852668
	Carelis biluma (Nye)	CAMAG3962	MH848106	MH848963	MH851761	MH850841	MH849904	MH852669
	Carelis biluma (Nye)	CAMAG3963	MH848107	MH848964	MH851762	MH850842	MH849905	MH852670
	Carelis biluma (Nye)	CAMAG3964	MH848108	MH848965	MH851763	MH850843	MH849906	MH852671
	Carelis biluma (Nye)	CAMAG3965	MH848109	MH848966	MH851764	MH850844	KP011652	MH852672
	Carelis biluma (Nye)	CAMAG3966	MH848110	MH848967	MH851765	MH850845	MH849907	MH852673
	Carelis biluma (Nye)	CAMAG3967	MH848111	MH848968	MH851766	MH850846	MH849908	MH852674
	Carelis biluma (Nye)	CAMAG3968	MH848112	MH848969	MH851767	MH850847	MH849909	MH852675
	Carelis biluma (Nye)	CAMAG3969	MH848113	MH848970	MH851768	MH850848	MH849910	MH852676
	Carelis sp. 1	CAMOG4878	MH848114	MH848971	MH851769	- missing -	MH849911	MH852677
	Carelis sp. 1	CATAG4883	MH848115	MH848972	MH851770	MH850849	MH849912	MH852678
	Carelis sp. 1	CATAG4886	MH848116	MH848973	MH851771	MH850850	MH849913	MH852679
	Carelis transversa Moyal et al.	CACAG3744	MH848117	MH848974	MH851772	- missing -	MH849914	MH852680
	Carelis transversa Moyal et al.	CACAG3745	MH848118	MH848975	MH851773	- missing -	MH849915	MH852681
	Carelis transversa Moyal et al.	CACAG7977	MH848119	MH848976	MH851774	MH850851	MH849916	MH852682
	Carelis transversa Moyal et al.	CAKEG7172	MH848120	MH848977	MH851775	MH850852	MH849917	MH852683
	Carelis transversa Moyal et al.	CAOUG3871	MH848121	MH848978	MH851776	MH850853	MH849918	MH852684
	Carelis transversa Moyal et al.	CAOUG3872	MH848122	MH848979	MH851777	MH850854	MH849919	MH852685
	Carelis transversa Moyal et al.	CAOUG4884	MH848123	MH848980	MH851778	- missing -	MH849920	MH852686
	Carelis transversa Moyal et al.	CARDG4187	MH848124	MH848981	MH851779	MH850855	MH849921	MH852687
	Carelis transversa Moyal et al.	CARDG4188	MH848125	MH848982	MH851780	MH850856	MH849922	MH852688
	Carelis transversa Moyal et al.	CARPG4875	MH848126	MH848983	MH851781	- missing -	MH849923	MH852689
	Chilodes maritimus (Tauscher)	CHFRG4325	- missing -	MH848984	MH851782	MH850857	MH849924	MH852690
	Coenobia rufa (Haworth)	COFRG4302	- missing -	MH848985	MH851783	- missing -	MH849925	MH852691
	Condica videns (Guenée)	n/a	- missing -	- missing -	- missing -	GU090376	- missing -	U85682
	Conicofrontia bipartita (Hampson)	COASG3743	KP682535	- missing -	KP682642	KP682613	KP682584	KP682671
	Conicofrontia bipartita (Hampson)	COASG3875	KP682536	KP682564	KP682643	KP682614	KP682585	KP682672
	Conicofrontia bipartita (Hampson)	COASG4887	KP682537	KP682565	KP682644	KP682615	KP682586	KP682673
	Conicofrontia diamesa (Hampson)	COASG3755	KP682538	- missing -	KP682645	KP682616	KP682587	KP682674
	Conicofrontia diamesa (Hampson)	COASG3756	KP682539	- missing -	KP682646	KP682617	KP682588	KP682675
	Conicofrontia diamesa (Hampson)	COASG3823	KP682540	- missing -	KP682647	KP682618	KP682589	KP682676
	Conicofrontia diamesa (Hampson)	COASG8347	MH848127	MH848986	MH851784	MH850858	MH849927	MH852692
	Conicofrontia lilomwa Le Ru	COTAG3820	KP682541	- missing -	- missing -	KP682619	KP682590	KP682677
	Conicofrontia lilomwa Le Ru	COTAG6450	KP682542	KP682566	KP682648	KP682620	KP682591	KP682678
	Conicofrontia sesamoides (Hampson)	COASG3757	KP682543	- missing -	KP682649	KP682621	- missing -	KP682679
	Conicofrontia sesamoides (Hampson)	COASG3821	KP682544	- missing -	KP682650	KP682622	KP682592	KP682680
	Conicofrontia sesamoides (Hampson)	COASG3822	KP682545	- missing -	KP682651	KP682623	KP682593	KP682681
	Conicofrontia sesamoides (Hampson)	COASG4041	KP682546	KP682567	KP682652	KP682624	KP682594	KP682682
	Conicofrontia sesamoides (Hampson)	COASG4080	KP682547	- missing -	KP682653	KP682625	KP682595	KP682683
	Conicofrontia sesamoides (Hampson)	COASG4094	KP682548	- missing -	KP682654	KP682626	KP682596	KP682684
	Conicofrontia sesamoides (Hampson)	COASG4888	KP682549	KP682568	KP682655	KP682627	KP682597	KP682685
	Conicofrontia sesamoides (Hampson)	COASG4889	KP682550	KP682569	KP682656	KP682628	KP682598	KP682686
	Conicofrontia sesamoides (Hampson)	COASG4890	KP682551	KP682570	KP682657	KP682629	KP682599	KP682687
	Conicofrontia sesamoides (Hampson)	COASG7188	KP682552	KP682571	KP682658	KP682630	KP682600	KP682688
	Conicofrontia sesamoides (Hampson)	COASG7191	KP682553	KP682572	KP682659	KP682631	KP682601	KP682689
	Cryphia raptricula (Denis & Schiffermüller)	n/a	- missing -	- missing -	- missing -	GU828708	- missing -	GU829320
	Crypsedra gemmea Treitschke	CRFRG4272	MH848128	MH848987	- missing -	MH850859	MH849928	MH852693
	Denticucullus pygmina (Haworth)	DEFRG4319	- missing -	MH848988	MH851785	MH850860	MH849929	MH852694
	Eremobia ochroleuca (Denis & Schiffermüller)	ERFRG4303	- missing -	MH848989	MH851786	MH850861	MH849930	MH852695
	Euplexia lucipara L.	EUFRG4271	MH848129	MH848990	- missing -	MH850862	MH849931	MH852696
	Feraxinia jemjemensis (Laporte)	FEETG3661	MH848130	MH848991	MH851787	MH850863	MH849932	MH852697
	Feraxinia jemjemensis (Laporte)	FEETG3662	MH848131	- missing -	MH851788	MH850864	MH849933	MH852698
	Feraxinia jemjemensis (Laporte)	FEETG3663	MH848132	- missing -	MH851789	MH850865	MH849934	MH852699
	Feraxinia jemjemensis (Laporte)	FEETG3664	MH848133	- missing -	MH851790	MH850866	- missing -	MH852700
	Feraxinia jemjemensis (Laporte)	FEETG5402	MH848134	MH848992	MH851791	MH850867	MH849935	MH852701
	Feraxinia nyei (Fletcher)	FEKEG3653	MH848135	- missing -	MH851792	MH850868	MH849936	MH852702
	Feraxinia nyei (Fletcher)	FEKEG3654	MH848136	MH848993	MH851793	MH850869	MH849937	MH852703
	Feraxinia nyei (Fletcher)	FEKEG3655	MH848137	- missing -	MH851787	- missing -	MH849938	MH852704
	Feraxinia nyei (Fletcher)	FEKEG3991	MH848138	- missing -	- missing -	- missing -	MH849939	MH852705
	Feraxinia nyei (Fletcher)	FEKEG4891	MH848139	MH848994	MH851794	MH850870	MH849940	MH852706
	Feraxinia nyei (Fletcher)	FEOUG3656	MH848140	MH848995	MH851795	MH850871	MH849941	MH852693
	Feraxinia nyei (Fletcher)	FEOUG3858	KP011301	KP011479	KP012159	KP012010	KP011653	KP011832
	Feraxinia serena Moyal et al.	FETAG3665	MH848141	MH848996	MH851796	MH850872	MH849942	MH852707
	Feraxinia serena Moyal et al.	FETAG3666	MH848142	MH848997	MH851797	MH850873	MH849943	MH852708
	Feraxinia serena Moyal et al.	FETAG3667	MH848143	MH848998	MH851798	MH850874	MH849944	MH852709
	Feraxinia serena Moyal et al.	FETAG3668	- missing -	MH848999	- missing -	- missing -	MH849945	MH852710
	Feraxinia serena Moyal et al.	FETAG3669	MH848144	MH849000	MH851799	MH850875	MH849946	MH852711
	Feraxinia serena Moyal et al.	FETAG3670	MH848145	MH849001	MH851800	MH850876	- missing -	MH852712
	Feraxinia serena Moyal et al.	FETAG3671	MH848146	MH849002	MH851801	MH850877	MH849947	MH852713
	Feraxinia serena Moyal et al.	FETAG3672	MH848147	MH849003	MH851802	MH850878	MH849948	MH852714
	Feraxinia serena Moyal et al.	FETAG5399	- missing -	MH849004	MH851803	- missing -	MH849949	MH852715
	Feraxinia serena Moyal et al.	FETAG5400	MH848148	MH849005	MH851804	MH850879	MH849950	MH852716
	Feraxinia serena Moyal et al.	FETAG5401	MH848149	MH849006	- missing -	- missing -	MH849951	MH852717
	Feraxinia sp. 1	FECAG3724	MH848150	MH849007	MH851805	MH850880	MH849952	MH852718
	Gortyna flavago (Denis & Schiffermüller)	GOFRG4304	MH848151	MH849008	MH851806	MH850881	MH849953	MH852719
	Helotropha leucostigma Hübner	HEFRG4301	- missing -	MH849009	- missing -	MH850882	MH849954	MH852720
	Hydraecia micacea (Esper)	HYFRG4305	MH848152	MH849010	MH851807	MH850883	MH849955	MH852721
	Hydraecia petasitis (Doubleday)	HYFRG4306	- missing -	MH849011	MH851808	- missing -	MH849956	MH852722
	Hygrostola dallolmoi (Berio)	HYTAG6454	KP682554	KP682573	KP682660	KP682632	KP682602	KP682690
	Hygrostola dallolmoi (Berio)	HYTAG7234	KP682555	KP682574	- missing -	- missing -	KP682603	KP682691
	Lasionycta imbecilla Fabricius	LAFRG4286	- missing -	MH849012	MH851809	- missing -	MH849957	MH852723
	Lateroligia ophiogramma (Esper)	LAFRG4307	- missing -	MH849013	MH851810	MH850884	MH849958	MH852724
	Lenisa geminipuncta (Haworth)	LEFRG4308	- missing -	MH849014	MH851811	MH850885	MH849959	MH852725
	Leucania comma L.	LEFRG4280	MH848153	MH849015	MH851812	MH850886	MH849960	MH852726
	Leucania obsoleta (Hübner)	LEFRG4268	MH848154	MH849016	- missing -	MH850887	MH849961	MH852727
	Leucania obsoleta (Hübner)	LEFRG4281	- missing -	- missing -	MH851813	MH850888	MH849962	MH852728
	Leucania obsoleta (Hübner)	LEFRG4266	- missing -	MH849017	- missing -	MH850889	MH849963	MH852729
	Leucochlaena oditis (Hübner)	LEFRG4285	- missing -	MH849018	MH851814	- missing -	MH849964	MH852730
	Litoligia literosa (Haworth)	LIFRG4309	- missing -	- missing -	- missing -	- missing -	MH849965	MH852731
	Luperina dumerilii (Duponchel)	LUFRG4310	- missing -	MH849019	MH851815	MH850890	MH849966	MH852732
	Manga basilinea Bowden	MABEG3854	MH848155	MH849020	MH851816	MH850891	- missing -	MH852733
	Manga basilinea Bowden	MABUG3855	MH848156	MH849021	MH851817	MH850892	- missing -	MH852734
	Manga fuliginosa Moyal & Le Ru	MAMOG5721	MH848157	MH849022	MH851818	MH850893	MH849967	MH852735
	Manga fuliginosa Moyal & Le Ru	MAMOG7204	- missing -	MH849023	MH851819	- missing -	MH849968	MH852736
	Manga fuliginosa Moyal & Le Ru	MAMOG7211	MH848158	- missing -	MH851820	MH850894	MH849969	MH852737
	Manga fuliginosa Moyal & Le Ru	MATAG3689	MH848159	MH849024	MH851821	MH850895	MH849970	MH852738
	Manga fuliginosa Moyal & Le Ru	MATAG3690	MH848160	MH849025	MH851822	MH850896	MH849971	MH852739
	Manga fuliginosa Moyal & Le Ru	MATAG3691	MH848161	MH849026	MH851823	MH850897	MH849972	MH852740
	Manga fuliginosa Moyal & Le Ru	MATAG3692	MH848162	MH849027	MH851818	MH850898	- missing -	MH852741
	Manga melanodonta (Hampson)	MAASG3209	MH848163	- missing -	- missing -	MH850899	MH849973	MH852742
	Manga melanodonta (Hampson)	MAASG3210	MH848164	- missing -	- missing -	MH850900	MH849974	MH852743
	Manga melanodonta (Hampson)	MAASG5407	MH848165	MH849028	MH851824	MH850901	MH849975	MH852744
	Manga melanodonta (Hampson)	MAASG5437	MH848166	MH849029	MH851825	MH850902	MH849976	MH852745
	Manga melanodonta (Hampson)	MAASG7192	MH848167	MH849030	MH851826	MH850903	MH849977	MH852746
	Manga melanodonta (Hampson)	MAASG7193	MH848168	MH849031	MH851827	MH850904	MH849978	MH852747
	Manga melanodonta (Hampson)	MAASG7194	- missing -	MH849032	MH851828	MH850905	MH849979	MH852748
	Manga melanodonta (Hampson)	MAKEG3212	MH848169	- missing -	- missing -	MH850906	MH849980	- missing -
	Manga melanodonta (Hampson)	MAKEG3681	MH848170	MH849033	- missing -	MH850907	MH849981	MH852749
	Manga melanodonta (Hampson)	MAKEG3684	MH848171	MH849034	- missing -	MH850908	- missing -	MH852750
	Manga melanodonta (Hampson)	MAKEG5435	MH848172	MH849035	- missing -	MH850909	MH849982	MH852751
	Manga melanodonta (Hampson)	MAMOG5436	MH848173	MH849036	MH851829	MH850910	MH849983	MH852752
	Manga melanodonta (Hampson)	MAMOG7205	- missing -	MH849037	MH851830	MH850911	MH849984	MH852753
	Manga melanodonta (Hampson)	MAOUG3682	MH848174	MH849038	- missing -	MH850912	MH849985	MH852754
	Manga melanodonta (Hampson)	MAOUG3683	MH848175	MH849039	- missing -	MH850913	MH849986	MH852755
	Manga melanodonta (Hampson)	MAOUG5722	MH848176	MH849040	- missing -	MH850914	MH849987	MH852756
	Manga melanodonta (Hampson)	MATAG3211	MH848177	MH849041	MH851831	MH850915	MH849988	MH852757
	Manga melanodonta (Hampson)	MATAG4383	MH848178	MH849042	MH851832	MH850916	MH849989	MH852758
	Manga melanodonta (Hampson)	MATAG7196	MH848179	MH849043	MH851833	MH850917	MH849990	MH852759
	Manga melanodonta (Hampson)	MATAG7197	MH848180	MH849044	MH851834	MH850918	MH849991	MH852760
	Manga melanodonta (Hampson)	MATAG7212	MH848181	MH849045	MH851835	MH850919	MH849992	MH852761
	Manga melanodonta (Hampson)	MAZAG7121	MH848182	- missing -	- missing -	MH850920	MH849993	MH852762
	Manga nubifera (Hampson)	MACAG3071	MH848183	- missing -	MH851836	MH850921	MH849994	MH852763
	Manga nubifera (Hampson)	MACAG3072	MH848184	- missing -	MH851837	MH850922	MH849995	MH852764
	Manga nubifera (Hampson)	MACAG3073	MH848185	- missing -	MH851838	MH850923	MH849996	MH852765
	Manga nubifera (Hampson)	MACAG3074	MH848186	- missing -	MH851839	MH850924	MH849997	MH852766
	Manga nubifera (Hampson)	MACAG3075	MH848187	- missing -	MH851840	MH850925	MH849998	MH852767
	Manga nubifera (Hampson)	MACAG3076	KP011302	KP011480	KP012160	KP012011	KP011654	KP011833
	Manga nubifera (Hampson)	MACAG3077	MH848188	MH849046	MH851841	- missing -	MH849999	MH852768
	Manga nubifera (Hampson)	MACAG3078	MH848189	- missing -	MH851842	MH850926	MH850000	MH852769
	Manga nubifera (Hampson)	MAETG3688	MH848190	MH849047	MH851843	MH850927	MH850001	MH852770
	Manga nubifera (Hampson)	MAETG3772	MH848191	MH849048	MH851844	MH850928	MH850002	MH852771
	Manga nubifera (Hampson)	MAETG3773	MH848192	MH849049	MH851845	MH850929	- missing -	MH852772
	Manga nubifera (Hampson)	MAETG3774	MH848193	MH849050	MH851846	MH850930	MH850003	MH852773
	Manga nubifera (Hampson)	MAETG3775	MH848194	MH849051	MH851847	MH850931	MH850004	MH852774
	Manga nubifera (Hampson)	MAOUG3685	MH848195	MH849052	- missing -	MH850932	- missing -	MH852775
	Manga nubifera (Hampson)	MARDG4165	MH848196	MH849053	MH851848	MH850933	MH850005	MH852776
	Manga nubifera (Hampson)	MARDG4166	MH848197	MH849054	MH851849	MH850934	MH850006	MH852777
	Manga nubifera (Hampson)	MARDG4168	MH848198	- missing -	MH851850	MH850935	- missing -	MH852778
	Manga nubifera (Hampson)	MARDG4169	MH848199	MH849055	MH851851	MH850936	MH850007	MH852779
	Manga nubifera (Hampson)	MARDG4170	MH848200	MH849056	MH851852	MH850937	MH850008	MH852780
	Manga nubifera (Hampson)	MARDG4185	MH848201	MH849057	MH851853	MH850938	MH850009	MH852781
	Manga nubifera (Hampson)	MARDG4186	MH848202	MH849058	MH851854	MH850939	MH850010	MH852782
	Manga nubifera (Hampson)	MATAG3205	MH848203	- missing -	MH851855	MH850940	MH850011	MH852783
	Manga nubifera (Hampson)	MATAG3206	MH848204	- missing -	- missing -	MH850941	- missing -	- missing -
	Manga nubifera (Hampson)	MATAG3207	MH848205	- missing -	- missing -	MH850942	MH850012	MH852784
	Manga nubifera (Hampson)	MATAG3208	MH848206	- missing -	- missing -	MH850943	MH850013	- missing -
	Manga nubifera (Hampson)	MATAG7195	- missing -	MH849059	MH851856	MH850944	MH850014	MH852785
	Manga nubifera (Hampson)	MATAG7201	MH848207	MH849060	MH851857	MH850945	MH850015	MH852786
	Manga nubifera (Hampson)	MATAG7202	MH848208	MH849061	MH851858	MH850946	MH850016	MH852787
	Manga nubifera (Hampson)	MATAG7208	MH848209	MH849062	MH851859	MH850947	- missing -	- missing -
	Manga nubifera (Hampson)	MATAG7210	MH848210	MH849063	MH851860	MH850948	- missing -	MH852788
	Manga pr. nubifera	MARCG7540	MH848211	MH849064	MH851861	MH850949	MH850017	MH852789
	Manga sp. 1	MAKEG3686	MH848212	- missing -	- missing -	MH850950	MH850018	MH852790
	Manga sp. 1	MAKEG3687	MH848213	MH849065	- missing -	MH850951	MH850019	MH852791
	Manga sp. 1	MAKEG7199	- missing -	MH849066	MH851862	MH850952	MH850020	MH852792
	Manga sp. 1	MAKEG7200	- missing -	MH849067	MH851863	MH850953	MH850021	MH852793
	Manga sp. 1	MAKEG7203	- missing -	MH849068	MH851864	MH850954	MH850022	- missing -
	Manga sp. 1	MAKEG7207	- missing -	MH849069	MH851865	MH850955	MH850023	MH852794
	Manga sp. 1	MAOUG7209	MH848214	MH849070	MH851866	MH850956	MH850024	MH852795
	Manga sp. 2	MAKEG7206	- missing -	MH849071	MH851867	MH850957	MH850025	MH852796
	Manga sp. 2	MATAG7198	MH848215	MH849072	MH851868	- missing -	MH850026	MH852797
	Mesapamea secalis (L.)	MEFRG4311	- missing -	MH849073	MH851869	MH850958	MH850027	MH852798
	Mesoligia furuncula (Denis & Schiffermüller)	MEFRG4312	- missing -	MH849074	MH851870	MH850959	MH850028	MH852799
	Mesoligia furuncula (Denis & Schiffermüller)	MEFRG4326	MH848216	MH849075	- missing -	MH850960	- missing -	- missing -
	Mythimna albipuncta (Denis & Schiffermüller)	MYFRG4278	- missing -	MH849076	- missing -	MH850961	MH850029	MH852800
	Mythimna conigera (Denis & Schiffermüller)	MYFRG4273	- missing -	MH849077	MH851871	MH850962	MH850030	MH852801
	Mythimna impura (Hübner)	MYFRG4261	MH848217	MH849078	MH851872	- missing -	MH850031	MH852802
	Mythimna impura (Hübner)	MYFRG4262	MH848218	MH849079	MH851873	- missing -	MH850032	MH852803
	Mythimna impura (Hübner)	MYFRG4274	- missing -	MH849080	- missing -	- missing -	MH850033	MH852804
	Mythimna pallens L.	MYFRG4276	MH848219	MH849081	MH851874	MH850963	MH850034	MH852805
	Mythimna pudorina (Denis & Schiffermüller)	MYFRG4259	MH848220	MH849082	MH851875	MH850964	MH850035	MH852806
	Mythimna pudorina (Denis & Schiffermüller)	MYFRG4260	MH848221	MH849083	MH851876	MH850965	MH850036	MH852807
	Mythimna sicula (Treitschke)	MYPOG4277	MH848222	MH849084	MH851877	MH850966	MH850037	MH852808
	Mythimna straminae (Treitschke)	MYFRG4265	MH848223	MH849085	MH851878	- missing -	MH850038	MH852809
	Mythimna turca L.	MYFRG4264	MH848224	MH849086	- missing -	- missing -	MH850039	MH852810
	Mythimna unipincta (Haworth)	MYPOG4275	- missing -	MH849087	MH851879	MH850967	MH850040	MH852811
	Nonagria typhae (Hübner)	NOFRG4219	- missing -	MH849088	- missing -	MH850968	MH850041	MH852812
	Nonagria typhae (Hübner)	NOFRG4263	MH848225	MH849089	- missing -	MH850969	MH850042	MH852813
	Nonagria typhae (Hübner)	NOFRG4313	- missing -	MH849090	MH851880	MH850970	MH850043	MH852814
	Nonagria typhae (Hübner)	NOFRG4327	MH848226	MH849091	- missing -	MH850971	MH850044	- missing -
	Oligia fasciuncula (Haworth)	OLFRG4314	- missing -	MH849092	MH851881	MH850972	MH850045	- missing -
	Oligia latruncula (Denis & Schiffermüller)	OLFRG4257	MH848227	MH849093	MH851882	MH850973	MH850046	MH852816
	Oligia latruncula (Denis & Schiffermüller)	OLFRG4258	MH848228	MH849094	MH851883	MH850974	MH850047	MH852817
	Oligia strigilis L.	OLFRG4315	- missing -	MH849095	MH851884	MH850975	MH850048	MH852818
	Omphaloscelis lunosa (Haworth)	OMFRG4283	- missing -	MH849096	MH851885	MH850976	MH850049	MH852819
	Oria musculosa (Hübner)	ORFRG4316	- missing -	MH849097	MH851886	MH850977	MH850050	MH852820
	Photedes extrema (Hübner)	PHFRG4269	MH848229	MH849098	MH851887	MH850978	MH850051	MH852821
	Photedes extrema (Hübner)	PHFRG4270	MH848230	MH849099	MH851888	MH850979	MH850052	MH852822
	Photedes fluxa (Hübner)	PHFRG4318	- missing -	MH849100	- missing -	MH850980	MH850053	MH852823
	Phragmatiphila nexa (Hübner)	PHFRG4320	- missing -	- missing -	- missing -	MH850981	MH850054	MH852824
	Pirateolea argocyma (Fletcher)	PIOUG3868	MH848231	MH849101	MH851889	MH850982	MH850055	MH852825
	Pirateolea argocyma (Fletcher)	PIOUG3869	MH848232	MH849102	MH851890	MH850983	MH850056	MH852826
	Pirateolea argocyma (Fletcher)	PIOUG3870	MH848233	MH849103	MH851891	MH850984	MH850057	MH852827
	Pirateolea nola Moyal et al.	PIASG3751	KP011303	KP011481	KP012161	KP012012	KP011655	KP011834
	Pirateolea nola Moyal et al.	PIASG3752	MH848234	MH849104	MH851892	MH850985	MH850058	MH852828
	Pirateolea nola Moyal et al.	PIASG3789	MH848235	MH849105	MH851893	MH850986	MH850059	MH852829
	Pirateolea nola Moyal et al.	PIASG4042	MH848236	MH849106	- missing -	MH850987	MH850060	MH852830
	Pirateolea nola Moyal et al.	PIASG4081	MH848237	MH849107	MH851894	MH850988	MH850061	MH852831
	Pirateolea nola Moyal et al.	PIASG4082	MH848238	MH849108	MH851895	MH850989	MH850062	MH852832
	Pirateolea nola Moyal et al.	PIASG4090	MH848239	MH849109	- missing -	MH850990	MH850063	MH852833
	Pirateolea nola Moyal et al.	PIASM0017	KX424026	KX424095	KX424231	KX424300	KX424162	KX424369
	Pirateolea piscator (Fletcher)	PIASG3801	MH848240	MH849110	MH851896	MH850991	MH850064	MH852834
	Pirateolea piscator (Fletcher)	PIASG4089	MH848241	MH849111	MH851897	MH850992	MH850065	MH852835
	Pirateolea piscator (Fletcher)	PICAG3715	MH848242	MH849112	MH851898	- missing -	MH850066	MH852836
	Pirateolea piscator (Fletcher)	PIETG3660	MH848243	MH849113	MH851899	MH850993	MH850067	MH852837
	Pirateolea piscator (Fletcher)	PIKEG3658	MH848244	MH849114	MH851900	MH850994	MH850068	MH852838
	Pirateolea piscator (Fletcher)	PIKEG3659	MH848245	MH849115	MH851901	MH850995	MH850069	MH852839
	Pirateolea piscator (Fletcher)	PIKEG7213	- missing -	MH849116	MH851902	MH850996	MH850070	MH852840
	Pirateolea piscator (Fletcher)	PIOUG3866	MH848246	MH849117	- missing -	MH850997	MH850071	MH852841
	Pirateolea piscator (Fletcher)	PITAG3657	MH848247	MH849118	MH851903	MH850998	MH850072	MH852842
	Pirateolea piscator (Fletcher)	PITAG3800	MH848248	MH849119	MH851904	MH850999	MH850073	MH852843
	Pirateolea sp. 1	PICAG3739	MH848249	MH849120	MH851905	MH851000	MH850074	MH852844
	Pirateolea sp. 1	PICAG3740	MH848250	MH849121	MH851906	MH851001	MH850075	MH852845
	Pirateolea sp. 1	PICAG3746	MH848251	MH849122	MH851907	MH851002	MH850076	MH852846
	Pirateolea sp. 1	PICAG3747	MH848252	MH849123	MH851908	MH851003	MH850077	MH852847
	Pirateolea sp. 1	PICAG3748	MH848253	MH849124	MH851909	MH851004	MH850078	MH852848
	Pirateolea sp. 2	PITAG4860	MH848254	MH849125	MH851910	MH851005	MH850079	MH852849
	Poeonoma acantha Tams & Bowden	POCAG7974	MH848255	MH849126	MH851911	MH851006	MH850080	MH852850
	Poeonoma acantha Tams & Bowden	POCOG7531	MH848256	MH849127	MH851912	MH851007	MH850081	MH852851
	Poeonoma serrata (Hampson)	POCAG3170	MH848257	MH849128	MH851913	MH851008	- missing -	MH852852
	Poeonoma serrata (Hampson)	POCAG3171	KP011304	KP011482	KP012162	KP012013	KP011656	KP011835
	Poeonoma serrata (Hampson)	POCAG3172	MH848258	MH849129	MH851914	MH851009	MH850082	MH852853
	Poeonoma serrata (Hampson)	POCAG3566	- missing -	MH849130	MH851915	- missing -	MH850083	MH852854
	Poeonoma serrata (Hampson)	POCAG3569	- missing -	MH849131	MH851916	MH851010	MH850084	MH852855
	Poeonoma serrata (Hampson)	POCAG3572	- missing -	- missing -	MH851917	MH851011	MH850085	MH852856
	Poeonoma serrata (Hampson)	POCAG3577	- missing -	MH849132	MH851918	MH851012	MH850086	MH852857
	Poeonoma serrata (Hampson)	POCAG3578	- missing -	MH849133	MH851919	- missing -	MH850087	MH852858
	Poeonoma serrata (Hampson)	POCAG3580	- missing -	MH849134	MH851920	MH851013	MH850088	MH852859
	Poeonoma serrata (Hampson)	POCAG3581	- missing -	- missing -	MH851921	MH851014	MH850089	MH852860
	Poeonoma serrata (Hampson)	POCAG3582	- missing -	MH849135	MH851922	MH851015	- missing -	MH852861
	Poeonoma serrata (Hampson)	POCAG3583	- missing -	MH849136	MH851923	MH851016	MH850090	MH852862
	Poeonoma serrata (Hampson)	POCAG3585	- missing -	MH849137	MH851924	MH851017	MH850091	MH852863
	Poeonoma serrata (Hampson)	POCAG3586	- missing -	MH849138	MH851925	MH851018	MH850092	MH852864
	Poeonoma serrata (Hampson)	POCAG3589	- missing -	MH849139	MH851926	- missing -	MH850093	MH852865
	Poeonoma serrata (Hampson)	POCAG3594	- missing -	- missing -	MH851927	- missing -	MH850094	MH852866
	Poeonoma serrata (Hampson)	POCAG3595	- missing -	MH849140	MH851928	MH851019	MH850095	MH852867
	Poeonoma serrata (Hampson)	POCAG3596	- missing -	MH849141	MH851929	MH851020	MH850096	MH852868
	Poeonoma serrata (Hampson)	POCAG3597	- missing -	MH849142	MH851930	MH851021	- missing -	MH852869
	Poeonoma serrata (Hampson)	POCAG3598	- missing -	MH849143	MH851931	- missing -	MH850097	MH852870
	Poeonoma serrata (Hampson)	POCAG3599	- missing -	MH849144	MH851932	MH851022	MH850098	MH852871
	Poeonoma serrata (Hampson)	POCAG3602	- missing -	MH849145	MH851933	MH851023	MH850099	MH852872
	Poeonoma serrata (Hampson)	POCAG3604	- missing -	MH849146	MH851934	- missing -	MH850100	MH852873
	Poeonoma serrata (Hampson)	POCAG3606	- missing -	MH849147	MH851935	MH851024	MH850101	MH852874
	Poeonoma serrata (Hampson)	POCAG3607	- missing -	MH849148	MH851936	MH851025	MH850102	MH852875
	Poeonoma serrata (Hampson)	POCAG3609	- missing -	- missing -	MH851937	MH851026	MH850103	MH852876
	Poeonoma serrata (Hampson)	POCAG3610	- missing -	MH849149	MH851938	- missing -	MH850104	- missing -
	Poeonoma serrata (Hampson)	POOUG4874	- missing -	MH849150	MH851939	- missing -	MH850105	MH852877
	Poeonoma serrata (Hampson)	POOUG5404	- missing -	MH849151	MH851940	MH851027	MH850106	MH852878
	Poeonoma serrata (Hampson)	POOUG5405	- missing -	MH849152	MH851941	- missing -	MH850107	MH852879
	Poeonoma serrata (Hampson)	PORCG7539	- missing -	MH849153	MH851942	MH851028	MH850108	MH852880
	Poeonoma serrata (Hampson)	PORCG7695	MH848259	MH849154	MH851943	MH851029	MH850109	MH852881
	Poeonoma serrata (Hampson)	PORDG4171	- missing -	MH849155	MH851944	MH851030	MH850110	MH852882
	Poeonoma serrata (Hampson)	PORDG4172	- missing -	MH849156	MH851945	MH851031	MH850111	MH852883
	Poeonoma serrata (Hampson)	PORDG4181	- missing -	MH849157	MH851946	MH851032	MH850112	MH852884
	Poeonoma serrata (Hampson)	PORDG4211	- missing -	MH849158	MH851947	MH851033	MH850113	MH852885
	Poeonoma sl. sp. 1	POOUG3852	MH848260	MH849159	MH851948	MH851034	- missing -	MH852886
	Poeonoma sl. sp. 1	POOUG3853	- missing -	MH849160	MH851949	MH851035	MH850114	MH852887
	Poeonoma sp. 1	POKEG5403	- missing -	MH849161	MH851950	- missing -	MH850115	MH852888
	Poeonoma sp. 1	POOUG3864	MH848261	MH849162	MH851951	MH851036	MH850116	MH852889
	Poeonoma sp. 1	POOUG4076	- missing -	MH849163	MH851952	MH851037	MH850117	MH852890
	Poeonoma sp. 1	POOUG4873	- missing -	MH849164	MH851953	- missing -	MH850118	MH852891
	Poeonoma sp. 1	PORWG3783	- missing -	MH849165	MH851954	- missing -	MH850119	MH852892
	Poeonoma sp. 1	PORWG3784	- missing -	MH849166	MH851955	- missing -	- missing -	MH852893
	Poeonoma sp. 1	PORWG4075	- missing -	MH849167	MH851956	MH851038	MH850120	MH852894
	Pyrrhia exprimens (Walker)	n/a	- missing -	- missing -	- missing -	GU088076	- missing -	U20137
	Rhizedra lutosa (Hübner)	RHFRG4321	- missing -	- missing -	- missing -	JX282460	- missing -	JX282497
	Sciomesa bua Moyal et al.	SCTAG3780	MH848262	MH849168	MH851957	MH851039	MH850121	MH852895
	Sciomesa bua Moyal et al.	SCTAG3781	MH848263	MH849169	MH851958	MH851040	MH850122	MH852896
	Sciomesa bua Moyal et al.	SCTAG3782	MH848264	MH849170	MH851959	MH851041	MH850123	MH852897
	Sciomesa bua Moyal et al.	SCTAG3804	KP682556	KP682575	KP682661	KP682633	KP682604	KP682692
	Sciomesa gnosia Moyal et al.	SCKEG3806	MH848265	MH849171	MH851960	MH851042	MH850124	MH852898
	Sciomesa gnosia Moyal et al.	SCKEG3807	MH848266	MH849172	MH851961	MH851043	MH850125	MH852899
	Sciomesa mesophaea (Hampson)	SCASG3649	KP682557	KP682576	KP682662	KP682634	KP682605	KP682693
	Sciomesa mesophaea (Hampson)	SCASG3798	MH848267	MH849173	MH851962	MH851044	MH850126	MH852900
	Sciomesa mesophaea (Hampson)	SCASG7986	MH848268	MH849174	MH851963	MH851045	MH850127	MH852901
	Sciomesa mesophaea (Hampson)	SCASG8221	MH848269	MH849175	MH851964	MH851046	MH850128	MH852902
	Sciomesa mesophaea (Hampson)	SCASG8222	MH848270	MH849176	MH851965	MH851047	MH850129	MH852903
	Sciomesa mesophaea (Hampson)	SCCAG3716	MH848271	MH849177	MH851966	- missing -	MH850130	MH852904
	Sciomesa mesophaea (Hampson)	SCCAG7978	MH848272	MH849178	MH851967	MH851048	MH850131	MH852905
	Sciomesa mesophaea (Hampson)	SCERG3787	MH848273	MH849179	- missing -	MH851049	MH850132	MH852906
	Sciomesa mesophaea (Hampson)	SCERG3788	MH848274	MH849180	- missing -	MH851050	MH850133	MH852907
	Sciomesa mesophaea (Hampson)	SCETG3652	MH848275	MH849181	MH851968	MH851051	MH850134	MH852908
	Sciomesa mesophaea (Hampson)	SCETG3785	MH848276	MH849182	MH851969	MH851052	MH850135	MH852909
	Sciomesa mesophaea (Hampson)	SCETG3786	MH848277	MH849183	- missing -	MH851053	MH850136	MH852910
	Sciomesa mesophaea (Hampson)	SCKEG3651	MH848278	MH849184	MH851970	MH851054	MH850137	MH852911
	Sciomesa mesophaea (Hampson)	SCTAG3650	MH848279	MH849185	MH851971	MH851055	MH850138	MH852912
	Sciomesa mesophaea (Hampson)	SCTAG6455	MH848280	MH849186	MH851972	MH851056	MH850139	MH852913
	Sciomesa mesophaea (Hampson)	SCTAG8183	MH848281	MH849187	MH851973	MH851057	MH850140	MH852914
	Sciomesa mesophaea (Hampson)	SCZAG6574	- missing -	- missing -	- missing -	- missing -	KX424163	- missing -
	Sciomesa pr. gnosia	SCKEG4837	MH848282	MH849188	MH851974	MH851058	MH850141	MH852915
	Sciomesa pr. gnosia	SCKEG4838	MH848283	MH849189	MH851975	MH851059	MH850142	MH852916
	Sciomesa pr. gnosia	SCKEG4840	MH848284	MH849190	MH851976	MH851060	MH850143	MH852917
	Sciomesa pr. gnosia	SCKEG4872	MH848285	MH849191	MH851977	MH851061	MH850144	MH852918
	Sciomesa scotochroa (Hampson)	SCASG4050	MH848286	MH849192	MH851978	MH851062	MH850145	MH852919
	Sciomesa scotochroa (Hampson)	SCASG4084	MH848287	MH849193	MH851979	MH851063	MH850146	MH852920
	Sciomesa sp. 1	SCKEG4086	MH848288	MH849194	MH851980	MH851064	MH850147	MH852921
	Sciomesa sp. 1	SCKEG4087	MH848289	MH849195	MH851981	MH851065	MH850148	- missing -
	Sciomesa sp. 2	SCKEG4000	MH848290	- missing -	- missing -	MH851066	MH850149	- missing -
	Sciomesa sp. 3	SCTAG8185	MH848291	MH849196	MH851982	MH851067	MH850150	MH852922
	Sciomesa sp. 4	SCTAG8184	MH848292	MH849197	MH851983	MH851068	MH850151	MH852923
	Sciomesa sp. 4	SCTAG8186	MH848293	MH849198	MH851984	MH851069	MH850152	MH852924
	Sciomesa sp. 4	SCTAG8331	MH848294	MH849199	MH851985	MH851070	MH850153	MH852925
	Sciomesa sp. 4	SCTAG8332	MH848295	MH849200	MH851986	MH851071	MH850154	MH852926
	Sciomesa sp. 4	SCTAG8333	MH848296	MH849201	MH851987	MH851072	MH850155	MH852927
	Sciomesa sp. 5	SCKEG5406	MH848297	MH849202	- missing -	MH851073	MH850156	MH852928
	Sciomesa sp.	SCKEG3994	MH848298	- missing -	- missing -	MH851074	- missing -	- missing -
	Sciomesa sp.	SCKEG3996	MH848299	- missing -	- missing -	MH851075	- missing -	- missing -
	Sedina buettneri (Hering)	SEFRG4220	- missing -	MH849203	MH851988	MH851076	MH850157	MH852929
	Sedina buettneri (Hering)	SEFRG4322	- missing -	MH849204	MH851989	MH851077	MH850158	MH852930
	Senta flammea (Curtis)	SEFRG4282	- missing -	MH849205	MH851990	MH851078	MH850159	MH852931
	Sesamia albicolor Janse	SEASG4043	MH848300	MH849206	MH851991	MH851079	MH850160	MH852932
	Sesamia albicolor Janse	SEASG4044	MH848301	MH849207	MH851992	MH851080	MH850161	MH852933
	Sesamia calamistis Hampson	SEASG3790	MH848302	MH849208	MH851993	MH851081	MH850162	MH852934
	Sesamia calamistis Hampson	SEASG3808	MH848303	MH849209	MH851994	MH851082	MH850163	MH852935
	Sesamia calamistis Hampson	SEASG4077	MH848304	MH849210	MH851995	MH851083	MH850164	MH852936
	Sesamia calamistis Hampson	SEASG4078	KX424027	KX424096	KX424232	KX424301	KX424164	KX424370
	Sesamia calamistis Hampson	SEASG4088	KP682558	KP682577	KP682663	KP682635	KP682606	KP682694
	Sesamia calamistis Hampson	SECAG3110	MH848305	MH849211	MH851996	MH851084	MH850165	MH852937
	Sesamia calamistis Hampson	SECAG3111	MH848306	MH849212	MH851997	- missing -	- missing -	MH852938
	Sesamia calamistis Hampson	SECAG3112	MH848307	MH849213	MH851998	MH851085	MH850166	MH852939
	Sesamia calamistis Hampson	SECAG3113	MH848308	MH849214	MH851999	MH851086	MH850167	MH852940
	Sesamia calamistis Hampson	SECAG3114	MH848309	MH849215	MH852000	MH851087	MH850168	MH852941
	Sesamia calamistis Hampson	SECAG3115	MH848310	MH849216	MH852001	- missing -	- missing -	MH852942
	Sesamia calamistis Hampson	SECAG3116	MH848311	MH849217	MH852002	MH851088	MH850169	MH852943
	Sesamia calamistis Hampson	SECAG3117	MH848312	MH849218	MH852003	MH851089	MH850170	MH852944
	Sesamia calamistis Hampson	SECAG3118	MH848313	MH849219	MH852004	MH851090	MH850171	MH852945
	Sesamia calamistis Hampson	SECAG3138	- missing -	- missing -	MH852005	- missing -	MH850172	- missing -
	Sesamia calamistis Hampson	SECOG7512	MH848314	MH849220	MH852006	MH851091	MH850173	MH852946
	Sesamia calamistis Hampson	SEKEG3676	MH848315	MH849221	MH852007	MH851092	MH850174	MH852947
	Sesamia calamistis Hampson	SEKEG5413	MH848316	MH849222	MH852008	MH851093	MH850175	MH852948
	Sesamia calamistis Hampson	SEMAG5411	MH848317	MH849223	MH852009	MH851094	MH850176	MH852949
	Sesamia calamistis Hampson	SEMAG5412	MH848318	MH849224	MH852010	MH851095	MH850177	MH852950
	Sesamia calamistis Hampson	SEMOG3989	MH848319	MH849225	MH852011	MH851096	MH850178	MH852951
	Sesamia calamistis Hampson	SEMOG3990	MH848320	MH849226	MH852012	MH851097	MH850179	MH852952
	Sesamia calamistis Hampson	SEMOG4001	MH848321	MH849227	MH852013	MH851098	- missing -	MH852953
	Sesamia calamistis Hampson	SERCG7701	MH848322	MH849228	MH852014	MH851099	MH850180	MH852954
	Sesamia calamistis Hampson	SERCG7702	MH848323	MH849229	MH852015	MH851100	MH850181	MH852955
	Sesamia calamistis Hampson	SERDG4175	MH848324	MH849230	MH852016	MH851101	MH850182	MH852956
	Sesamia calamistis Hampson	SERDG4180	- missing -	MH849231	MH852017	- missing -	MH850183	MH852957
	Sesamia calamistis Hampson	SERDG4192	MH848325	MH849232	MH852018	MH851102	MH850184	MH852958
	Sesamia calamistis Hampson	SERDG4193	MH848326	MH849233	MH852019	MH851103	MH850185	MH852959
	Sesamia calamistis Hampson	SERDG4205	MH848327	MH849234	MH852020	MH851104	MH850186	MH852960
	Sesamia calamistis Hampson	SETAG3231	MH848328	MH849235	MH852021	MH851105	MH850187	MH852961
	Sesamia calamistis Hampson	SETAG3232	- missing -	- missing -	MH852022	- missing -	- missing -	- missing -
	Sesamia calamistis Hampson	SETAG3233	- missing -	- missing -	MH852023	- missing -	MH850188	- missing -
	Sesamia calamistis Hampson	SETAG3234	MH848329	- missing -	MH852024	- missing -	MH850189	MH852962
	Sesamia calamistis Hampson	SETAG3235	MH848330	MH849236	- missing -	- missing -	MH850190	MH852963
	Sesamia calamistis Hampson	SEZAG4019	MH848331	MH849237	MH852025	MH851106	MH850191	MH852964
	Sesamia calamistis Hampson	SEZAG6576	MH848332	MH849238	MH852026	MH851107	MH850192	MH852965
	Sesamia capensis Le Ru	SEASG4010	KP011139	KP011307	KP012016	KP011838	KP011485	KP011659
	Sesamia capensis Le Ru	SEASG4352	KP011140	KP011308	- missing -	KP011839	KP011486	KP011660
	Sesamia capensis Le Ru	SEASG4353	KP011141	KP011309	- missing -	KP011840	KP011487	KP011661
	Sesamia capensis Le Ru	SEASG4354	KP011142	KP011310	- missing -	KP011841	KP011488	KP011662
	Sesamia capensis Le Ru	SEASG4355	KP011143	KP011311	- missing -	KP011842	KP011489	KP011663
	Sesamia capensis Le Ru	SEASG7087	KP011144	KP011312	KP012017	KP011843	KP011490	KP011664
	Sesamia capensis Le Ru	SEASG7088	KP011145	KP011313	KP012018	KP011844	KP011491	KP011665
	Sesamia capensis Le Ru	SEASG7089	KP011146	KP011314	KP012019	KP011845	KP011492	KP011666
	Sesamia capensis Le Ru	SEASG7091	KP011147	KP011315	KP012020	KP011846	KP011493	KP011667
	Sesamia capensis Le Ru	SEASG7092	KP011148	KP011316	KP012021	KP011847	KP011494	KP011668
	Sesamia capensis Le Ru	SEASG7093	KP011149	KP011317	KP012022	KP011848	KP011495	KP011669
	Sesamia capensis Le Ru	SEASG7094	KP011150	KP011318	KP012023	KP011849	KP011496	KP011670
	Sesamia capensis Le Ru	SEASG7095	KP011151	KP011319	KP012024	KP011850	KP011497	KP011671
	Sesamia capensis Le Ru	SEASG7096	KP011152	KP011320	KP012025	KP011851	KP011498	KP011672
	Sesamia capensis Le Ru	SEASG7097	KP011153	KP011321	KP012026	KP011852	KP011499	KP011673
	Sesamia capensis Le Ru	SEASG7103	KP011154	KP011322	KP012027	KP011853	KP011500	KP011674
	Sesamia congoensis Le Ru	SECAG7975	MH848333	MH849239	MH852027	MH851108	MH850193	MH852966
	Sesamia congoensis Le Ru	SERCG7524	KP011155	KP011323	KP012028	KP011854	KP011501	KP011675
	Sesamia congoensis Le Ru	SERCG7525	- missing -	KP011324	KP012029	KP011855	KP011502	KP011676
	Sesamia congoensis Le Ru	SERCG7528	KP011156	KP011325	KP012030	KP011856	KP011503	KP011677
	Sesamia congoensis Le Ru	SERCG7529	KP011157	KP011326	KP012031	KP011857	- missing -	KP011678
	Sesamia congoensis Le Ru	SERCG7530	- missing -	- missing -	KP012032	KP011858	KP011504	KP011679
	Sesamia congoensis Le Ru	SERCG7713	KP011158	KP011327	KP012033	KP011859	KP011505	KP011680
	Sesamia congoensis Le Ru	SERDG4167	KP011159	KP011328	KP012034	KP011860	KP011506	KP011681
	Sesamia congoensis Le Ru	SERDG4176	KP011160	KP011329	KP012035	- missing -	KP011507	KP011682
	Sesamia congoensis Le Ru	SERDG4177	- missing -	KP011330	KP012036	KP011861	KP011508	KP011683
	Sesamia congoensis Le Ru	SERDG4178	KP011161	KP011331	KP012037	KP011862	KP011509	KP011684
	Sesamia congoensis Le Ru	SERDG4179	KP011162	KP011332	KP012038	KP011863	KP011510	KP011685
	Sesamia congoensis Le Ru	SERDG4191	KP011163	KP011333	KP012039	KP011864	KP011511	KP011686
	Sesamia congoensis Le Ru	SERDG4194	KP011164	KP011334	KP012040	KP011865	KP011512	KP011687
	Sesamia congoensis Le Ru	SERDG4195	KP011165	KP011335	KP012041	KP011866	KP011513	KP011688
	Sesamia congoensis Le Ru	SERDG4217	KP011166	KP011336	KP012042	KP011867	KP011514	KP011689
	Sesamia congoensis Le Ru	SERDG4347	KP011167	KP011337	KP012043	KP011868	KP011515	KP011690
	Sesamia congoensis Le Ru	SERDG4349	KP011168	KP011338	KP012044	KP011869	KP011516	KP011691
	Sesamia coniota Hampson	SEKEG5717	MH848334	- missing -	MH852028	MH851109	MH850194	MH852967
	Sesamia cretica Lederer	SECAG4095	MH848335	MH849240	- missing -	MH851110	MH850195	MH852968
	Sesamia cretica Lederer	SECAG4097	- missing -	MH849241	- missing -	MH851111	- missing -	- missing -
	Sesamia cretica Lederer	SECAG4098	- missing -	MH849242	- missing -	MH851112	- missing -	- missing -
	Sesamia cretica Lederer	SEERG3628	MH848336	MH849243	MH852029	MH851113	MH850196	MH852969
	Sesamia cretica Lederer	SEERG3629	- missing -	MH849244	MH852030	MH851114	MH850197	MH852970
	Sesamia cretica Lederer	SEERG3630	MH848337	- missing -	MH852031	MH851115	MH850198	MH852971
	Sesamia cretica Lederer	SEERG3631	MH848338	MH849245	MH852032	MH851116	MH850199	MH852972
	Sesamia cretica Lederer	SEERG3632	MH848339	MH849246	MH852033	MH851117	MH850200	MH852973
	Sesamia cretica Lederer	SEERG3633	KP682559	KP682578	KP682664	KP682636	KP682607	KP682695
	Sesamia cretica Lederer	SEERG3634	MH848340	MH849247	- missing -	MH851118	- missing -	- missing -
	Sesamia cretica Lederer	SEERG3635	- missing -	MH849248	MH852034	MH851119	- missing -	- missing -
	Sesamia cretica Lederer	SEERG5410	MH848341	MH849249	MH852035	MH851120	MH850201	MH852974
	Sesamia cretica Lederer	SEIRG3974	MH848342	MH849250	MH852036	MH851121	MH850202	MH852975
	Sesamia cretica Lederer	SEIRG3975	MH848343	MH849251	MH852037	MH851122	MH850203	MH852976
	Sesamia cretica Lederer	SEIRG3977	MH848344	MH849252	MH852038	MH851123	MH850204	MH852977
	Sesamia cretica Lederer	SEKEG3980	MH848345	MH849253	MH852039	MH851124	MH850205	MH852978
	Sesamia cretica Lederer	SEKEG3981	MH848346	MH849254	MH852040	MH851125	MH850206	MH852979
	Sesamia cretica Lederer	SEKEG3982	MH848347	MH849255	MH852041	MH851126	MH850207	MH852980
	Sesamia epunctifera Hampson	SEASG3753	MH848348	MH849256	MH852042	MH851127	MH850208	MH852981
	Sesamia epunctifera Hampson	SEASG3754	MH848349	MH849257	MH852043	MH851128	MH850209	MH852982
	Sesamia epunctifera Hampson	SEASG4017	MH848350	MH849258	MH852044	MH851129	MH850210	MH852983
	Sesamia epunctifera Hampson	SEASG5417	MH848351	MH849259	MH852045	MH851130	MH850211	MH852984
	Sesamia epunctifera Hampson	SEASG5418	MH848352	MH849260	MH852046	MH851131	MH850212	MH852985
	Sesamia epunctifera Hampson	SEASG7976	MH848353	MH849261	MH852047	MH851132	MH850213	MH852986
	Sesamia epunctifera Hampson	SEASG7984	MH848354	MH849262	MH852048	MH851133	MH850214	MH852987
	Sesamia epunctifera Hampson	SEASG8220	MH848355	MH849263	MH852049	MH851134	MH850215	MH852988
	Sesamia epunctifera Hampson	SEASG8345	MH848356	MH849264	MH852050	MH851135	MH850216	MH852989
	Sesamia epunctifera Hampson	SEASG8346	MH848357	MH849265	MH852051	MH851136	MH850217	MH852990
	Sesamia epunctifera Hampson	SEZAG6578	MH848358	MH849266	MH852052	MH851137	MH850218	MH852991
	Sesamia firmata Moyal	SEKEM0059	MH848359	MH849267	MH852053	MH851138	MH850219	MH852992
	Sesamia firmata Moyal	SETAG3769	MH848360	MH849268	MH852054	MH851139	MH850220	MH852993
	Sesamia firmata Moyal	SETAG3770	MH848361	MH849269	MH852055	MH851140	MH850221	MH852994
	Sesamia firmata Moyal	SETAG3771	MH848362	MH849270	MH852056	MH851141	MH850222	MH852995
	Sesamia firmata Moyal	SETAM0134	MH848363	MH849271	MH852057	MH851142	MH850223	- missing -
	Sesamia firmata Moyal	SEZAM0048	MH848364	MH849272	MH852058	MH851143	MH850224	MH852996
	Sesamia firmata Moyal	SEZAM0132	MH848365	MH849273	MH852059	MH851144	MH850225	- missing -
	Sesamia incerta (Walker)	SEASG3824	MH848366	MH849274	MH852060	- missing -	MH850226	MH852997
	Sesamia incerta (Walker)	SEASG3825	MH848367	MH849275	MH852061	- missing -	MH850227	MH852998
	Sesamia incerta (Walker)	SEASG4007	MH848368	MH849276	MH852062	MH851145	MH850228	MH852999
	Sesamia incerta (Walker)	SEASG4083	MH848369	MH849277	MH852063	MH851146	MH850229	MH853000
	Sesamia incerta (Walker)	SEASG4359	MH848370	MH849278	MH852064	MH851147	MH850230	MH853001
	Sesamia incerta (Walker)	SEASG4360	MH848371	MH849279	MH852065	MH851148	MH850231	MH853002
	Sesamia incerta (Walker)	SEASG4361	MH848372	MH849280	MH852066	MH851149	MH850232	MH853003
	Sesamia incerta (Walker)	SEASG7704	- missing -	MH849281	- missing -	- missing -	- missing -	- missing -
	Sesamia incerta (Walker)	SEASM0052	MH848373	MH849282	- missing -	MH851150	MH850233	MH853004
	Sesamia incerta (Walker)	SEASM0137	MH848374	MH849283	- missing -	MH851151	MH850234	- missing -
	Sesamia incerta (Walker)	SEMOG4387	MH848375	MH849284	MH852067	- missing -	- missing -	- missing -
	Sesamia incerta (Walker)	SETAG4388	MH848376	MH849285	MH852068	- missing -	- missing -	- missing -
	Sesamia jansei Tams & Bowden	SEASG3799	MH848377	MH849286	MH852069	MH851152	MH850235	MH853005
	Sesamia jansei Tams & Bowden	SEASG3809	MH848378	MH849287	- missing -	MH851153	MH850236	MH853006
	Sesamia jansei Tams & Bowden	SEASG3810	MH848379	MH849288	- missing -	MH851154	MH850237	MH853007
	Sesamia jansei Tams & Bowden	SEASG4079	MH848380	MH849289	- missing -	MH851155	MH850238	MH853008
	Sesamia jansei Tams & Bowden	SEASG5420	MH848381	MH849290	- missing -	- missing -	MH850239	MH853009
	Sesamia jansei Tams & Bowden	SEASM0037	MH848382	MH849291	MH852070	MH851156	MH850240	- missing -
	Sesamia jansei Tams & Bowden	SEKEG4002	MH848383	MH849292	- missing -	MH851157	MH850241	MH853010
	Sesamia jansei Tams & Bowden	SEKEG4003	MH848384	MH849293	- missing -	MH851158	MH850242	MH853011
	Sesamia jansei Tams & Bowden	SEKEM0036	MH848385	MH849294	- missing -	- missing -	- missing -	- missing -
	Sesamia jansei Tams & Bowden	SEMOG4004	MH848386	MH849295	MH852071	- missing -	MH850243	MH853012
	Sesamia jansei Tams & Bowden	SEMOG5419	MH848387	MH849296	- missing -	- missing -	MH850244	MH853013
	Sesamia kouilouensis Le Ru	SERCG7511	- missing -	MH849297	MH852072	MH851159	MH850245	MH853014
	Sesamia luyaensis Le Ru	SEKEG4013	KP011169	KP011340	- missing -	KP011871	- missing -	KP011693
	Sesamia luyaensis Le Ru	SEKEM0053	KP011170	KP011341	KP012046	KP011872	KP011518	KP011694
	Sesamia mediostriga Kruger	SEASG4048	MH848388	MH849298	MH852073	MH851160	MH850246	MH853015
	Sesamia mediostriga Kruger	SEASG5394	MH848389	MH849299	MH852074	MH851161	MH850247	MH853016
	Sesamia mediostriga Kruger	SEASG7980	MH848390	MH849300	MH852075	MH851162	MH850248	MH853017
	Sesamia mediostriga Kruger	SELEG5408	MH848391	MH849301	MH852076	MH851163	MH850249	MH853018
	Sesamia mesosticha Fletcher	SEKEG3992	MH848392	- missing -	- missing -	MH851164	MH850250	- missing -
	Sesamia mesosticha Fletcher	SEKEG3993	MH848393	- missing -	- missing -	MH851165	- missing -	- missing -
	Sesamia mesosticha Fletcher	SEKEG4845	MH848394	MH849302	MH852077	MH851166	MH850251	MH853019
	Sesamia mesosticha Fletcher	SEKEG4858	MH848395	MH849303	MH852078	MH851167	MH850252	MH853020
	Sesamia mesosticha Fletcher	SEKEG4859	- missing -	MH849304	MH852079	MH851168	MH850253	MH853021
	Sesamia mesosticha Fletcher	SEKEG7109	MH848396	MH849305	MH852080	MH851169	MH850254	MH853022
	Sesamia natalensis Le Ru	SEASG3791	KP011171	KP011342	KP012047	KP011873	KP011519	KP011695
	Sesamia natalensis Le Ru	SEASG3792	KP011172	KP011343	KP012048	KP011874	KP011520	KP011696
	Sesamia natalensis Le Ru	SEASG3802	KP011173	KP011344	KP012049	KP011875	KP011521	KP011697
	Sesamia natalensis Le Ru	SEASG4008	KP011174	KP011345	KP012050	KP011876	KP011522	KP011698
	Sesamia natalensis Le Ru	SEASG5469	KP011175	KP011346	- missing -	KP011877	KP011523	KP011699
	Sesamia natalensis Le Ru	SEASG5470	KP011176	KP011347	KP012051	KP011878	KP011524	KP011700
	Sesamia natalensis Le Ru	SEMOG4005	KP011177	KP011348	KP012052	KP011879	KP011525	KP011701
	Sesamia natalensis Le Ru	SEMOG4006	KP011178	KP011349	KP012053	KP011880	KP011526	KP011702
	Sesamia natalensis Le Ru	SEMOG5434	KP011179	KP011350	KP012054	KP011881	KP011527	KP011703
	Sesamia natalensis Le Ru	SEMOG5459	KP011180	KP011351	KP012055	KP011882	KP011528	KP011704
	Sesamia natalensis Le Ru	SEMOG5460	KP011181	KP011352	KP012056	KP011883	KP011529	KP011705
	Sesamia natalensis Le Ru	SEMOG5461	KP011182	KP011353	KP012057	KP011884	KP011530	KP011706
	Sesamia nonagrioides (Lefèbvre)	SEBEG3879	KP011183	KP011354	KP012058	KP011885	KP011531	KP011707
	Sesamia nonagrioides (Lefèbvre)	SEBEG5487	KP011184	KP011355	KP012059	KP011886	KP011532	KP011708
	Sesamia nonagrioides (Lefèbvre)	SEBEG5488	- missing -	- missing -	KP012060	KP011887	KP011533	KP011709
	Sesamia nonagrioides (Lefèbvre)	SEBEG5489	KP011185	KP011356	KP012061	KP011888	KP011534	KP011710
	Sesamia nonagrioides (Lefèbvre)	SEBEG7082	KP011186	KP011357	KP012062	KP011889	KP011535	KP011711
	Sesamia nonagrioides (Lefèbvre)	SECAG3701	KP011187	- missing -	KP012063	KP011890	KP011536	KP011712
	Sesamia nonagrioides (Lefèbvre)	SECAG3721	KP011188	KP011358	KP012064	KP011891	KP011537	KP011713
	Sesamia nonagrioides (Lefèbvre)	SECAG3722	KP011189	KP011359	KP012065	KP011892	KP011538	KP011714
	Sesamia nonagrioides (Lefèbvre)	SECAG3723	KP011190	KP011360	KP012066	KP011893	KP011539	KP011715
	Sesamia nonagrioides (Lefèbvre)	SECAG7979	MH909258	MH909260	MH909266	MH909264	MH909262	MH909268
	Sesamia nonagrioides (Lefèbvre)	SECAG7989	MH909259	MH909261	MH909267	MH909265	MH909263	MH909269
	Sesamia nonagrioides (Lefèbvre)	SECOG7507	KP011229	KP011402	KP012100	KP011934	KP011579	KP011756
	Sesamia nonagrioides (Lefèbvre)	SECOG7510	- missing -	KP011403	KP012101	KP011935	KP011580	KP011757
	Sesamia nonagrioides (Lefèbvre)	SECOG7699	KP011230	KP011404	- missing -	KP011936	KP011581	KP011758
	Sesamia nonagrioides (Lefèbvre)	SECOG7703	KP011231	KP011405	KP012102	KP011937	KP011582	KP011759
	Sesamia nonagrioides (Lefèbvre)	SECOG7705	KP011232	KP011406	KP012103	KP011938	KP011583	KP011760
	Sesamia nonagrioides (Lefèbvre)	SECOG7706	KP011233	KP011407	KP012104	KP011939	KP011584	KP011761
	Sesamia nonagrioides (Lefèbvre)	SECOG7707	KP011234	KP011408	KP012105	KP011940	KP011585	KP011762
	Sesamia nonagrioides (Lefèbvre)	SECOG7708	KP011235	KP011409	KP012106	KP011941	KP011586	KP011763
	Sesamia nonagrioides (Lefèbvre)	SEETG3673	KP011191	KP011361	KP012067	KP011894	KP011540	KP011716
	Sesamia nonagrioides (Lefèbvre)	SEETG4009	KP011192	KP011362	- missing -	KP011895	- missing -	- missing -
	Sesamia nonagrioides (Lefèbvre)	SEETG5414	KP011193	KP011363	KP012068	KP011896	KP011541	KP011717
	Sesamia nonagrioides (Lefèbvre)	SEETG5421	KP011194	KP011364	KP012069	KP011897	KP011542	KP011718
	Sesamia nonagrioides (Lefèbvre)	SEETG5422	KP011195	KP011365	KP012070	KP011898	KP011543	KP011719
	Sesamia nonagrioides (Lefèbvre)	SEETG5448	KP011196	KP011366	KP012071	KP011899	KP011544	KP011720
	Sesamia nonagrioides (Lefèbvre)	SEETG5449	KP011197	KP011367	KP012072	KP011900	KP011545	KP011721
	Sesamia nonagrioides (Lefèbvre)	SEETG5450	KP011198	KP011368	- missing -	KP011901	KP011546	KP011722
	Sesamia nonagrioides (Lefèbvre)	SEETG5451	KP011199	KP011369	KP012073	KP011902	KP011547	KP011723
	Sesamia nonagrioides (Lefèbvre)	SEETG5452	KP011200	KP011370	KP012074	- missing -	KP011548	KP011724
	Sesamia nonagrioides (Lefèbvre)	SEFRG3637	- missing -	KP011371	KP012075	KP011903	KP011549	KP011725
	Sesamia nonagrioides (Lefèbvre)	SEFRG3638	KP011201	KP011372	KP012076	KP011904	KP011550	KP011726
	Sesamia nonagrioides (Lefèbvre)	SEGHG3978	KP011202	KP011373	KP012077	KP011905	KP011551	KP011727
	Sesamia nonagrioides (Lefèbvre)	SEGHG3984	KP011203	KP011374	KP012078	KP011906	KP011552	KP011728
	Sesamia nonagrioides (Lefèbvre)	SEGHG3985	KP011204	KP011375	KP012079	KP011907	KP011553	KP011729
	Sesamia nonagrioides (Lefèbvre)	SEIRG3976	KP011205	KP011376	KP012080	KP011908	KP011554	KP011730
	Sesamia nonagrioides (Lefèbvre)	SEITG3639	KP011206	KP011377	KP012081	KP011909	KP011555	KP011731
	Sesamia nonagrioides (Lefèbvre)	SEITG3640	KP011207	KP011378	KP012082	KP011910	KP011556	KP011732
	Sesamia nonagrioides (Lefèbvre)	SEITG3641	KP011208	KP011379	KP012083	KP011911	KP011557	KP011733
	Sesamia nonagrioides (Lefèbvre)	SEITG3642	KP011209	KP011380	KP012084	KP011912	KP011558	KP011734
	Sesamia nonagrioides (Lefèbvre)	SEITG3643	KP011210	KP011381	KP012085	KP011913	KP011559	KP011735
	Sesamia nonagrioides (Lefèbvre)	SEKEG3645	KP011211	KP011382	- missing -	KP011914	KP011560	KP011736
	Sesamia nonagrioides (Lefèbvre)	SEKEG3646	KP011212	KP011383	- missing -	KP011915	KP011561	KP011737
	Sesamia nonagrioides (Lefèbvre)	SEKEG3647	KP011213	KP011384	- missing -	KP011916	KP011562	KP011738
	Sesamia nonagrioides (Lefèbvre)	SEKEG3648	KP011214	KP011385	- missing -	KP011917	KP011563	KP011739
	Sesamia nonagrioides (Lefèbvre)	SEKEG3674	KP011215	KP011386	- missing -	KP011918	KP011564	KP011740
	Sesamia nonagrioides (Lefèbvre)	SEKEG3675	KP011216	KP011387	- missing -	KP011919	KP011565	KP011741
	Sesamia nonagrioides (Lefèbvre)	SEKEG5453	KP011217	KP011388	KP012086	KP011920	KP011566	KP011742
	Sesamia nonagrioides (Lefèbvre)	SEKEG5454	KP011218	KP011389	KP012087	KP011921	KP011567	KP011743
	Sesamia nonagrioides (Lefèbvre)	SEKEG5455	- missing -	KP011390	KP012088	KP011922	KP011568	KP011744
	Sesamia nonagrioides (Lefèbvre)	SEKEG5456	KP011219	KP011391	KP012089	KP011923	KP011569	KP011745
	Sesamia nonagrioides (Lefèbvre)	SEKEG5457	KP011220	KP011392	KP012090	KP011924	KP011570	KP011746
	Sesamia nonagrioides (Lefèbvre)	SEKEG5458	KP011221	KP011393	KP012091	KP011925	KP011571	KP011747
	Sesamia nonagrioides (Lefèbvre)	SEKEG5480	KP011222	KP011394	KP012092	KP011926	KP011572	KP011748
	Sesamia nonagrioides (Lefèbvre)	SEKEG5481	KP011223	KP011395	KP012093	KP011927	KP011573	KP011749
	Sesamia nonagrioides (Lefèbvre)	SEKEG5490	KP011224	KP011396	KP012094	KP011928	KP011574	KP011750
	Sesamia nonagrioides (Lefèbvre)	SEKEG6467	KP011225	KP011397	KP012095	KP011929	KP011575	KP011751
	Sesamia nonagrioides (Lefèbvre)	SEKEG7090	- missing -	KP011398	KP012096	KP011930	KP011576	KP011752
	Sesamia nonagrioides (Lefèbvre)	SEOUG3849	KP011226	KP011399	KP012097	KP011931	- missing -	KP011753
	Sesamia nonagrioides (Lefèbvre)	SEOUG3867	KP011227	KP011400	KP012098	KP011932	KP011577	KP011754
	Sesamia nonagrioides (Lefèbvre)	SEOUG4251	KP011228	KP011401	KP012099	KP011933	KP011578	KP011755
	Sesamia nonagrioides (Lefèbvre)	SERDG4174	- missing -	KP011410	KP012107	KP011942	KP011587	KP011764
	Sesamia nonagrioides (Lefèbvre)	SERDG4189	KP011236	KP011411	KP012108	KP011943	KP011588	KP011765
	Sesamia nonagrioides (Lefèbvre)	SERDG4206	KP011237	KP011412	KP012109	KP011944	KP011589	KP011766
	Sesamia nonagrioides (Lefèbvre)	SERDG4346	KP011238	KP011413	- missing -	KP011945	KP011590	KP011767
	Sesamia nonagrioides (Lefèbvre)	SERDG4348	KP011239	KP011414	- missing -	KP011946	KP011591	KP011768
	Sesamia nonagrioides (Lefèbvre)	SERDG4350	KP011240	KP011415	- missing -	KP011947	KP011592	KP011769
	Sesamia nonagrioides (Lefèbvre)	SERDG4351	KP011241	KP011416	- missing -	KP011948	KP011593	KP011770
	Sesamia nonagrioides (Lefèbvre)	SERDG7084	KP011242	KP011417	KP012110	KP011949	KP011594	KP011771
	Sesamia nonagrioides (Lefèbvre)	SERDG7085	KP011243	KP011418	KP012111	KP011950	KP011595	KP011772
	Sesamia nonagrioides (Lefèbvre)	SERWG5475	KP011244	KP011419	KP012112	KP011951	KP011596	KP011773
	Sesamia nonagrioides (Lefèbvre)	SERWG5476	KP011245	KP011420	KP012113	KP011952	KP011597	KP011774
	Sesamia nonagrioides (Lefèbvre)	SETAG3826	KP011246	KP011421	- missing -	KP011953	KP011598	KP011775
	Sesamia nonagrioides (Lefèbvre)	SETAG3827	KP011247	KP011422	- missing -	KP011954	KP011599	KP011776
	Sesamia nonagrioides (Lefèbvre)	SETAG3828	KP011248	KP011423	- missing -	KP011955	KP011600	KP011777
	Sesamia nonagrioides (Lefèbvre)	SETAG5477	KP011249	KP011424	KP012114	KP011956	KP011601	KP011778
	Sesamia nonagrioides (Lefèbvre)	SETAG5478	KP011250	KP011425	KP012115	KP011957	KP011602	KP011779
	Sesamia nonagrioides (Lefèbvre)	SETAG5479	KP011251	KP011426	KP012116	KP011958	KP011603	KP011780
	Sesamia nonagrioides (Lefèbvre)	SETAG5482	KP011252	KP011427	KP012117	KP011959	KP011604	KP011781
	Sesamia nonagrioides (Lefèbvre)	SETAG5484	KP011253	KP011428	KP012118	KP011960	KP011605	KP011782
	Sesamia nonagrioides (Lefèbvre)	SETAG5485	KP011254	KP011429	- missing -	KP011961	KP011606	KP011783
	Sesamia nonagrioides (Lefèbvre)	SETAG5486	KP011255	KP011430	KP012119	KP011962	KP011607	KP011784
	Sesamia nonagrioides (Lefèbvre)	SETAG7083	KP011256	KP011431	KP012120	KP011963	KP011608	KP011785
	Sesamia nonagrioides (Lefèbvre)	SETAG7508	KP011257	KP011432	KP012121	KP011964	KP011609	KP011786
	Sesamia nonagrioides (Lefèbvre)	SETAG7709	KP011258	KP011433	KP012122	KP011965	KP011610	KP011787
	Sesamia nonagrioides (Lefèbvre)	SETAM0038	KP011259	KP011434	KP012123	KP011966	KP011611	KP011788
	Sesamia nonagrioides (Lefèbvre)	SETUG3970	KP011260	KP011435	KP012124	KP011967	KP011612	KP011789
	Sesamia nonagrioides (Lefèbvre)	SETUG3971	- missing -	KP011436	- missing -	KP011968	KP011613	- missing -
	Sesamia nonagrioides (Lefèbvre)	SETUG3972	KP011261	KP011437	KP012125	KP011969	KP011614	KP011790
	Sesamia nonagrioides (Lefèbvre)	SETUG3973	KP011262	KP011438	KP012126	KP011970	KP011615	KP011791
	Sesamia nonagrioides (Lefèbvre)	SEZAG6463	KP011263	KP011439	KP012127	KP011971	KP011616	KP011792
	Sesamia nonagrioides (Lefèbvre)	SEZAG6465	KP011264	KP011440	KP012128	KP011972	KP011617	KP011793
	Sesamia nonagrioides (Lefèbvre)	SEZAG6466	KP011265	KP011441	KP012129	KP011973	KP011618	KP011794
	Sesamia nonagrioides (Lefèbvre)	SEZAG6541	KP011266	KP011442	KP012130	KP011974	KP011619	KP011795
	Sesamia nonagrioides (Lefèbvre)	SEZAG6569	- missing -	KP011443	KP012131	KP011975	KP011620	KP011796
	Sesamia nonagrioides (Lefèbvre)	SEZAG6570	KP011267	KP011444	- missing -	KP011976	KP011621	KP011797
	Sesamia nonagrioides (Lefèbvre)	SEZAG6571	KP011268	KP011445	KP012132	KP011977	KP011622	KP011798
	Sesamia nonagrioides (Lefèbvre)	SEZAG6572	KP011269	KP011446	- missing -	KP011978	KP011623	KP011799
	Sesamia nonagrioides (Lefèbvre)	SEZAG6573	KP011270	KP011447	- missing -	KP011979	KP011624	KP011800
	Sesamia nonagrioides (Lefèbvre)	SEZAG6575	KP011271	KP011448	- missing -	KP011980	KP011625	KP011801
	Sesamia nonagrioides (Lefèbvre)	SEZAG6577	KP011272	KP011449	- missing -	KP011981	KP011626	KP011802
	Sesamia nonagrioides (Lefèbvre)	SEZAG7215	KP011273	KP011450	KP012133	KP011982	KP011627	KP011803
	Sesamia nonagrioides (Lefèbvre)	SEZAM0062	- missing -	KP011451	KP012134	KP011983	KP011628	KP011804
	Sesamia pr. oriaula	SEKEG5424	MH848397	MH849306	MH852081	MH851170	MH850255	MH853023
	Sesamia pr. oriaula	SEKEM0054	MH848398	MH849307	MH852082	MH851171	MH850256	MH853024
	Sesamia pr. oriaula	SEOUG3851	MH848399	MH849308	MH852083	MH851172	MH850257	MH853025
	Sesamia pr. oriaula	SERWG4015	MH848400	MH849309	MH852084	MH851173	MH850258	MH853026
	Sesamia oriaula Tams & Bowden	SEOUM0055	MH848401	MH849310	- missing -	- missing -	- missing -	- missing -
	Sesamia oriaula Tams & Bowden	SEKEG4014	MH848402	MH849311	MH852085	MH851174	MH850259	MH853027
	Sesamia oriaula Tams & Bowden	SEKEG4016	MH848403	MH849312	MH852086	MH851175	MH850260	MH853028
	Sesamia oriaula Tams & Bowden	SEOUG3874	MH848404	MH849313	MH852087	MH851176	MH850261	MH853029
	Sesamia oriaula Tams & Bowden	SEOUG5425	MH848405	MH849314	MH852088	MH851177	MH850262	MH853030
	Sesamia oriaula Tams & Bowden	SEOUG5426	MH848406	MH849315	MH852089	MH851178	MH850263	MH853031
	Sesamia oriaula Tams & Bowden	SEOUG5427	MH848407	MH849316	MH852090	MH851179	MH850264	MH853032
	Sesamia oriaula Tams & Bowden	SEOUG5428	MH848408	MH849317	MH852091	MH851180	MH850265	MH853033
	Sesamia oriaula Tams & Bowden	SEOUG5429	MH848409	MH849318	MH852092	MH851181	MH850266	MH853034
	Sesamia oriaula Tams & Bowden	SEOUG5430	MH848410	MH849319	MH852093	MH851182	MH850267	MH853035
	Sesamia oriaula Tams & Bowden	SEOUG8329	MH848411	MH849320	MH852094	MH851183	MH850268	MH853036
	Sesamia oriaula Tams & Bowden	SEOUG8330	MH848412	MH849321	MH852095	MH851184	MH850269	MH853037
	Sesamia pennipuncta Moyal	SEMOG4212	MH848413	MH849322	MH852096	MH851185	MH850270	MH853038
	Sesamia pennipuncta Moyal	SEMOG4252	MH848414	- missing -	MH852097	MH851186	- missing -	MH853039
	Sesamia pennipuncta Moyal	SEMOG4329	MH848415	MH849323	MH852098	MH851187	MH850271	- missing -
	Sesamia pennipuncta Moyal	SEMOG4332	MH848416	MH849324	MH852099	MH851188	MH850272	MH853040
	Sesamia pennipuncta Moyal	SEMOG4335	MH848417	MH849325	MH852100	MH851189	MH850273	MH853041
	Sesamia pennipuncta Moyal	SEMOG4337	MH848418	MH849326	MH852101	MH851190	MH850274	MH853042
	Sesamia pennipuncta Moyal	SEMOG4343	MH848419	MH849327	MH852102	MH851191	MH850275	MH853043
	Sesamia pennipuncta Moyal	SEMOG4344	MH848420	MH849328	MH852103	MH851192	MH850276	MH853044
	Sesamia pennipuncta Moyal	SETAG4254	MH848421	MH849329	MH852104	MH851193	- missing -	- missing -
	Sesamia pennipuncta Moyal	SETAG4334	MH848422	MH849330	MH852105	MH851194	MH850277	MH853045
	Sesamia pennipuncta Moyal	SETAG4336	MH848423	MH849331	MH852106	MH851195	MH850278	MH853046
	Sesamia pennipuncta Moyal	SETAG4338	MH848424	MH849332	MH852107	MH851196	MH850279	MH853047
	Sesamia pennipuncta Moyal	SETAG4339	MH848425	MH849333	MH852108	MH851197	MH850280	MH853048
	Sesamia pennipuncta Moyal	SETAG4340	MH848426	MH849334	MH852109	MH851198	MH850281	MH853049
	Sesamia pennipuncta Moyal	SETAG4341	MH848427	MH849335	MH852110	MH851199	MH850282	MH853050
	Sesamia pennipuncta Moyal	SETAM0131	MH848428	MH849336	- missing -	MH851200	MH850283	MH853051
	Sesamia penniseti Tams & Bowden	SEBEG4074	MH848429	MH849337	MH852111	MH851201	MH850284	MH853052
	Sesamia penniseti Tams & Bowden	SECAG3119	MH848430	MH849338	MH852112	MH851202	MH850285	MH853053
	Sesamia penniseti Tams & Bowden	SECAG3120	MH848431	- missing -	MH852113	MH851203	MH850286	MH853054
	Sesamia penniseti Tams & Bowden	SECAG3121	MH848432	MH849339	MH852114	MH851204	MH850287	MH853055
	Sesamia penniseti Tams & Bowden	SECAG3122	MH848433	MH849340	MH852115	MH851205	MH850288	MH853056
	Sesamia penniseti Tams & Bowden	SECAG3123	MH848434	MH849341	MH852116	MH851206	MH850289	MH853057
	Sesamia penniseti Tams & Bowden	SECAG3124	MH848435	- missing -	MH852117	MH851207	MH850290	MH853058
	Sesamia penniseti Tams & Bowden	SECAG3125	MH848436	MH849342	MH852118	MH851208	MH850291	MH853059
	Sesamia penniseti Tams & Bowden	SECAG3126	- missing -	- missing -	MH852119	- missing -	MH850292	- missing -
	Sesamia penniseti Tams & Bowden	SECAG3127	- missing -	- missing -	MH852120	- missing -	MH850293	- missing -
	Sesamia penniseti Tams & Bowden	SECAG3128	- missing -	- missing -	MH852121	- missing -	MH850294	- missing -
	Sesamia penniseti Tams & Bowden	SECAG3129	- missing -	- missing -	MH852122	- missing -	- missing -	- missing -
	Sesamia penniseti Tams & Bowden	SECAG3130	- missing -	- missing -	MH852123	- missing -	MH850295	- missing -
	Sesamia penniseti Tams & Bowden	SECAG3131	- missing -	- missing -	MH852124	- missing -	MH850296	- missing -
	Sesamia penniseti Tams & Bowden	SECAG3132	- missing -	- missing -	MH852125	- missing -	MH850297	- missing -
	Sesamia penniseti Tams & Bowden	SECAG3133	- missing -	- missing -	MH852126	- missing -	MH850298	- missing -
	Sesamia penniseti Tams & Bowden	SECAG3134	- missing -	- missing -	MH852127	- missing -	MH850299	- missing -
	Sesamia penniseti Tams & Bowden	SECAG3135	- missing -	- missing -	MH852128	- missing -	MH850300	- missing -
	Sesamia penniseti Tams & Bowden	SECAG3136	- missing -	- missing -	MH852129	- missing -	MH850301	- missing -
	Sesamia penniseti Tams & Bowden	SECAG3137	- missing -	- missing -	MH852130	- missing -	- missing -	- missing -
	Sesamia penniseti Tams & Bowden	SECAG3139	- missing -	- missing -	MH852131	- missing -	MH850302	- missing -
	Sesamia penniseti Tams & Bowden	SECAG3140	MH848437	MH849343	MH852132	MH851209	MH850303	MH853060
	Sesamia penniseti Tams & Bowden	SECAG3144	MH848438	MH849344	MH852133	MH851210	MH850304	MH853061
	Sesamia penniseti Tams & Bowden	SECAG3147	MH848439	MH849345	MH852134	MH851211	MH850305	MH853062
	Sesamia penniseti Tams & Bowden	SECAG3148	- missing -	- missing -	MH852135	- missing -	MH850306	- missing -
	Sesamia penniseti Tams & Bowden	SECAG3149	- missing -	- missing -	MH852136	- missing -	MH850307	- missing -
	Sesamia penniseti Tams & Bowden	SECAG3150	- missing -	- missing -	MH852137	- missing -	MH850308	- missing -
	Sesamia penniseti Tams & Bowden	SECAG3151	- missing -	- missing -	MH852138	- missing -	MH850309	- missing -
	Sesamia penniseti Tams & Bowden	SECAG3152	MH848440	- missing -	MH852139	MH851212	- missing -	MH853063
	Sesamia penniseti Tams & Bowden	SECAG3153	- missing -	- missing -	MH852140	- missing -	MH850310	- missing -
	Sesamia penniseti Tams & Bowden	SECAG3154	- missing -	- missing -	MH852141	- missing -	MH850311	- missing -
	Sesamia penniseti Tams & Bowden	SECAG3155	MH848441	MH849346	MH852142	MH851213	MH850312	MH853064
	Sesamia penniseti Tams & Bowden	SECAG3156	- missing -	- missing -	MH852143	- missing -	MH850313	- missing -
	Sesamia penniseti Tams & Bowden	SECAG3157	- missing -	- missing -	MH852144	- missing -	MH850314	- missing -
	Sesamia penniseti Tams & Bowden	SECAG3158	MH848442	- missing -	MH852145	MH851214	MH850315	MH853065
	Sesamia penniseti Tams & Bowden	SECAG3159	- missing -	- missing -	MH852146	- missing -	MH850316	- missing -
	Sesamia penniseti Tams & Bowden	SECAG3160	- missing -	- missing -	MH852147	- missing -	- missing -	- missing -
	Sesamia penniseti Tams & Bowden	SECAG3161	MH848443	MH849347	MH852148	MH851215	MH850317	MH853066
	Sesamia penniseti Tams & Bowden	SECAG3162	- missing -	- missing -	MH852149	- missing -	MH850318	- missing -
	Sesamia penniseti Tams & Bowden	SECAG3163	- missing -	- missing -	MH852150	- missing -	MH850319	- missing -
	Sesamia penniseti Tams & Bowden	SECAG3164	- missing -	- missing -	MH852151	- missing -	MH850320	- missing -
	Sesamia penniseti Tams & Bowden	SECAG3165	- missing -	- missing -	MH852152	- missing -	MH850321	- missing -
	Sesamia penniseti Tams & Bowden	SECAG3166	- missing -	- missing -	MH852153	- missing -	MH850322	- missing -
	Sesamia penniseti Tams & Bowden	SECAG3167	- missing -	- missing -	MH852154	- missing -	- missing -	- missing -
	Sesamia penniseti Tams & Bowden	SECAG7988	MH848444	MH849348	MH852155	MH851216	MH850323	MH853067
	Sesamia penniseti Tams & Bowden	SECAM0127	MH848445	MH849349	- missing -	MH851217	MH850324	MH853068
	Sesamia penniseti Tams & Bowden	SEKEG3227	MH848446	- missing -	MH852156	MH851218	MH850325	MH853069
	Sesamia penniseti Tams & Bowden	SEKEG3829	MH848447	MH849350	MH852157	MH851219	MH850326	MH853070
	Sesamia penniseti Tams & Bowden	SEKEG5431	MH848448	MH849351	MH852158	MH851220	MH850327	MH853071
	Sesamia penniseti Tams & Bowden	SEKEG5432	MH848449	MH849352	MH852159	MH851221	MH850328	MH853072
	Sesamia penniseti Tams & Bowden	SEOUG3228	MH848450	MH849353	- missing -	- missing -	MH850329	- missing -
	Sesamia penniseti Tams & Bowden	SEOUG3229	MH848451	- missing -	- missing -	MH851222	MH850330	MH853073
	Sesamia penniseti Tams & Bowden	SEOUG3230	- missing -	- missing -	MH852160	- missing -	MH850331	- missing -
	Sesamia penniseti Tams & Bowden	SEOUG3850	MH848452	MH849354	MH852161	MH851223	MH850332	MH853074
	Sesamia penniseti Tams & Bowden	SEOUG4253	MH848453	MH849355	MH852162	MH851224	MH850333	- missing -
	Sesamia penniseti Tams & Bowden	SEOUG4255	MH848454	- missing -	MH852163	MH851225	MH850334	- missing -
	Sesamia penniseti Tams & Bowden	SEOUG4256	MH848455	- missing -	MH852164	MH851226	MH850335	- missing -
	Sesamia penniseti Tams & Bowden	SEOUG5716	MH848456	- missing -	- missing -	MH851227	MH850336	MH853075
	Sesamia penniseti Tams & Bowden	SERCG7698	KP011274	KP011452	KP012135	KP011984	KP011629	KP011805
	Sesamia penniseti Tams & Bowden	SERCG7700	MH848457	MH849356	MH852165	MH851228	MH850337	MH853076
	Sesamia penniseti Tams & Bowden	SERCG7716	MH848458	MH849357	MH852166	MH851229	MH850338	MH853077
	Sesamia penniseti Tams & Bowden	SERDG4183	MH848459	MH849358	MH852167	MH851230	MH850339	MH853078
	Sesamia penniseti Tams & Bowden	SERDG4184	MH848460	MH849359	MH852168	MH851231	MH850340	MH853079
	Sesamia penniseti Tams & Bowden	SERDG4207	MH848461	MH849360	MH852169	MH851232	MH850341	MH853080
	Sesamia penniseti Tams & Bowden	SERDG4267	MH848462	MH849361	MH852170	MH851233	MH850342	MH853081
	Sesamia penniseti Tams & Bowden	SERDG4345	MH848463	MH849362	MH852171	MH851234	MH850343	MH853082
	Sesamia poephaga Tams & Bowden	SEBEG3983	KP011275	KP011453	KP012136	KP011985	- missing -	KP011806
	Sesamia poephaga Tams & Bowden	SEBEG3986	- missing -	MH849363	MH852172	- missing -	- missing -	MH853083
	Sesamia poephaga Tams & Bowden	SEBEG3987	MH848464	MH849364	MH852173	- missing -	MH850344	MH853084
	Sesamia poephaga Tams & Bowden	SEZAG6464	MH848465	MH849365	MH852174	MH851235	MH850345	MH853085
	Sesamia poephaga Tams & Bowden	SEZAG7108	MH848466	MH849366	MH852175	MH851236	MH850346	MH853086
	Sesamia pr. sp.31	SEKEG8325	MH848467	- missing -	MH852176	MH851237	- missing -	MH853087
	Sesamia pr. sp.31	SEKEG8326	MH848468	MH849367	MH852177	MH851238	MH850347	MH853088
	Sesamia pr. coniota	SEBEG3922	MH848469	MH849368	MH852178	MH851239	MH850348	MH853089
	Sesamia pr. epunctifera	SEETG5415	MH848470	MH849369	MH852179	MH851240	MH850349	MH853090
	Sesamia pr. epunctifera	SEKEG4018	MH848471	MH849370	MH852180	MH851241	- missing -	MH853091
	Sesamia pr. epunctifera	SEKEG4249	MH848472	MH849371	- missing -	MH851242	- missing -	- missing -
	Sesamia pr. epunctifera	SEKEG7696	MH848473	MH849372	MH852181	MH851243	MH850350	MH853092
	Sesamia pr. epunctifera	SEKEM0057	MH848474	MH849373	- missing -	MH851244	- missing -	- missing -
	Sesamia pr. epunctifera	SEKEM0135	MH848475	MH849374	- missing -	MH851245	- missing -	MH853093
	Sesamia pr. epunctifera	SEMOG4213	MH848476	MH849375	MH852182	MH851246	MH850351	MH853094
	Sesamia pr. epunctifera	SEMOG4214	MH848477	MH849376	MH852183	MH851247	MH850352	MH853095
	Sesamia pr. epunctifera	SEMOG4330	MH848478	MH849377	MH852184	MH851248	MH850353	MH853096
	Sesamia pr. epunctifera	SEMOG4333	MH848479	MH849378	MH852185	MH851249	MH850354	MH853097
	Sesamia pr. epunctifera	SEMOG4374	MH848480	MH849379	MH852186	MH851250	MH850355	MH853098
	Sesamia pr. epunctifera	SEMOG4375	MH848481	MH849380	MH852187	MH851251	MH850356	MH853099
	Sesamia pr. epunctifera	SEMOG4379	MH848482	MH849381	MH852188	MH851252	MH850357	MH853100
	Sesamia pr. epunctifera	SEMOG4380	MH848483	MH849382	MH852189	MH851253	MH850358	MH853101
	Sesamia pr. epunctifera	SEOUG3857	MH848484	MH849383	MH852190	MH851254	MH850359	MH853102
	Sesamia pr. epunctifera	SEOUG3873	MH848485	MH849384	MH852191	MH851255	MH850360	MH853103
	Sesamia pr. epunctifera	SEOUG8181	MH848486	MH849385	MH852192	MH851256	MH850361	MH853104
	Sesamia pr. epunctifera	SEPIG3725	MH848487	MH849386	MH852193	MH851257	- missing -	MH853105
	Sesamia pr. epunctifera	SEPIG3726	MH848488	MH849387	MH852194	MH851258	MH850362	MH853106
	Sesamia pr. epunctifera	SEPIG3727	MH848489	MH849388	MH852195	MH851259	MH850363	MH853107
	Sesamia pr. epunctifera	SEPIG3728	MH848490	MH849389	MH852196	MH851260	MH850364	MH853108
	Sesamia pr. epunctifera	SETAG3729	MH848491	MH849390	MH852197	MH851261	MH850365	MH853109
	Sesamia pr. epunctifera	SETAG4250	MH848492	MH849391	MH852198	MH851262	MH850366	- missing -
	Sesamia pr. epunctifera	SETAG4331	MH848493	MH849392	MH852199	MH851263	MH850367	MH853110
	Sesamia pr. epunctifera	SETAG4342	MH848494	MH849393	MH852200	MH851264	MH850368	MH853111
	Sesamia pr. epunctifera	SETAG4376	MH848495	MH849394	MH852201	MH851265	MH850369	MH853112
	Sesamia pr. epunctifera	SETAG4377	MH848496	MH849395	MH852202	MH851266	MH850370	MH853113
	Sesamia pr. epunctifera	SETAG4378	MH848497	MH849396	MH852203	MH851267	MH850371	MH853114
	Sesamia pr. epunctifera	SETAG4381	MH848498	MH849397	MH852204	MH851268	MH850372	MH853115
	Sesamia pr. epunctifera	SETAM0106	MH848499	MH849398	- missing -	MH851269	MH850373	MH853116
	Sesamia pr. epunctifera	SETAM0107	MH848500	MH849399	- missing -	MH851270	MH850374	- missing -
	Sesamia pr. epunctifera	SEZAM0111	MH848501	MH849400	MH852205	MH851271	MH850375	MH853117
	Sesamia pr. sp. 2/6	SEKEG4011	MH848502	MH849401	MH852206	MH851272	- missing -	MH853118
	Sesamia pr. sp. 2/6	SEKEG8358	MH848503	- missing -	MH852207	- missing -	MH850376	- missing -
	Sesamia pr. sp. 2/6	SEKEG8359	MH848504	- missing -	MH852208	- missing -	MH850377	MH853119
	Sesamia sl. sp. 1	SEKEG3812	MH848505	MH849402	MH852209	MH851273	MH850378	MH853120
	Sesamia sl. sp. 1	SEKEG3813	MH848506	- missing -	MH852210	MH851274	MH850379	MH853121
	Sesamia sl. sp. 1	SEKEG3814	MH848507	MH849403	MH852211	MH851275	MH850380	MH853122
	Sesamia sl. sp. 2	SEKEG4847	MH848508	MH849404	MH852212	MH851276	MH850381	MH853123
	Sesamia sl. sp. 2	SEKEG6468	MH848509	MH849405	- missing -	MH851277	MH850382	MH853124
	Sesamia sl. sp. 2	SEKEG6469	MH848510	MH849406	MH852213	MH851278	MH850383	MH853125
	Sesamia sl. sp. 3	SEKEG3815	MH848511	MH849407	MH852214	MH851279	MH850384	MH853126
	Sesamia sl. sp. 3	SEKEG3816	MH848512	MH849408	MH852215	MH851280	MH850385	MH853127
	Sesamia sl. sp. 4	SEKEG4839	MH848513	MH849409	MH852216	MH851281	MH850386	MH853128
	Sesamia sl. sp. 5	SEKEG5409	MH848514	MH849410	- missing -	MH851282	MH850387	MH853129
	Sesamia sl. sp. 6	SEKEG3817	MH848515	MH849411	MH852217	MH851283	MH850388	MH853130
	Sesamia sp.	SECOG7523	MH848516	MH849412	MH852218	MH851284	MH850389	MH853131
	Sesamia sp. 1	SEKEG3730	MH848517	MH849413	MH852219	MH851285	MH850390	MH853132
	Sesamia sp. 1	SEKEG3731	MH848518	MH849414	MH852220	MH851286	MH850391	MH853133
	Sesamia sp. 1	SEKEG3732	MH848519	MH849415	MH852221	MH851287	MH850392	MH853134
	Sesamia sp. 1	SEKEM0040	MH848520	MH849416	- missing -	MH851288	- missing -	- missing -
	Sesamia sp. 1	SEKEM0128	MH848521	MH849417	MH852222	MH851289	MH850393	- missing -
	Sesamia sp. 13/32	SEKEG4841	MH848522	MH849418	MH852223	MH851290	MH850394	MH853135
	Sesamia sp. 13/32	SEKEG4842	MH848523	- missing -	MH852224	MH851291	MH850395	MH853136
	Sesamia sp. 13/32	SEKEG4861	MH848524	MH849419	- missing -	MH851292	MH850396	MH853137
	Sesamia sp. 13/32	SEKEG7693	MH848525	MH849420	MH852225	MH851293	MH850397	MH853138
	Sesamia sp. 13/32	SEKEG7694	MH848526	MH849421	MH852226	MH851294	MH850398	MH853139
	Sesamia sp. 17	SEKEG4843	MH848527	MH849422	MH852227	MH851295	MH850399	MH853140
	Sesamia sp. 17	SEKEG6471	MH848528	MH849423	MH852228	MH851296	MH850400	MH853141
	Sesamia sp. 17	SEKEG6472	MH848529	MH849424	MH852229	MH851297	MH850401	MH853142
	Sesamia sp. 17	SEKEG7268	MH848530	MH849425	MH852230	- missing -	MH850402	MH853143
	Sesamia sp. 17	SEKEG7314	MH848531	MH849426	MH852231	MH851298	MH850403	MH853144
	Sesamia sp. 19	SEZAG6460	MH848532	MH849427	- missing -	MH851299	MH850404	MH853145
	Sesamia sp. 19	SEZAG6461	MH848533	MH849428	MH852232	MH851300	MH850405	MH853146
	Sesamia sp. 2/6	SEKEG3793	MH848534	MH849429	- missing -	MH851301	MH850406	MH853147
	Sesamia sp. 2/6	SEKEG3794	MH848535	MH849430	MH852233	MH851302	MH850407	MH853148
	Sesamia sp. 2/6	SEKEG3795	MH848536	MH849431	MH852234	MH851303	MH850408	MH853149
	Sesamia sp. 2/6	SEKEG3796	MH848537	MH849432	MH852235	MH851304	MH850409	MH853150
	Sesamia sp. 2/6	SEKEG3797	MH848538	- missing -	MH852236	MH851305	MH850410	MH853151
	Sesamia sp. 2/6	SEKEG4012	MH848539	MH849433	MH852237	- missing -	- missing -	- missing -
	Sesamia sp. 2/6	SEKEM0041	MH848540	MH849434	- missing -	- missing -	- missing -	- missing -
	Sesamia sp. 2/6	SEKEM0042	- missing -	MH849435	- missing -	- missing -	- missing -	- missing -
	Sesamia sp. 2/6	SEKEM0049	MH848541	MH849436	- missing -	MH851306	- missing -	MH853152
	Sesamia sp. 2/6	SEKEM0050	MH848542	MH849437	- missing -	- missing -	- missing -	- missing -
	Sesamia sp. 2/6	SEKEM0051	MH848543	- missing -	- missing -	- missing -	- missing -	- missing -
	Sesamia sp. 22	SEZAG6462	MH848544	MH849438	MH852238	MH851307	MH850411	MH853153
	Sesamia sp. 23	SECAG7973	- missing -	MH849439	MH852239	MH851308	MH850412	MH853154
	Sesamia sp. 23	SEZAG6579	MH848545	MH849440	MH852240	MH851309	MH850413	MH853155
	Sesamia sp. 24	SETAG6580	MH848546	MH849441	MH852241	MH851310	MH850414	MH853156
	Sesamia sp. 25/33	SECAG7971	MH848547	MH849442	MH852242	MH851311	MH850415	MH853157
	Sesamia sp. 25/33	SECOG7513	MH848548	MH849443	MH852243	MH851312	MH850416	MH853158
	Sesamia sp. 25/33	SECOG7514	MH848549	MH849444	MH852244	MH851313	MH850417	MH853159
	Sesamia sp. 25/33	SECOG7692	MH848550	MH849445	- missing -	MH851314	MH850418	MH853160
	Sesamia sp. 27	SECOG7527	MH848551	MH849446	MH852245	MH851315	- missing -	MH853161
	Sesamia sp. 29	SECOG7697	MH848552	MH849447	- missing -	MH851316	MH850419	MH853162
	Sesamia sp. 29	SECOG7711	MH848553	MH849448	- missing -	MH851317	MH850420	MH853163
	Sesamia sp. 3	SEBEG3878	MH848554	MH849449	MH852246	MH851318	MH850421	MH853164
	Sesamia sp. 3	SEBEG4028	MH848555	- missing -	MH852247	MH851319	MH850422	MH853165
	Sesamia sp. 3	SEBEG8234	MH848556	MH849450	MH852248	MH851320	MH850423	MH853166
	Sesamia sp. 3	SEBEG8235	MH848557	MH849451	MH852249	MH851321	MH850424	MH853167
	Sesamia sp. 3	SECAG3168	MH848558	MH849452	MH852250	MH851322	- missing -	MH853168
	Sesamia sp. 3	SECAG3169	MH848559	MH849453	MH852251	MH851323	MH850425	MH853169
	Sesamia sp. 3	SECAG3758	MH848560	MH849454	MH852252	MH851324	MH850426	MH853170
	Sesamia sp. 3	SECAG3759	MH848561	MH849455	MH852253	MH851325	MH850427	MH853171
	Sesamia sp. 3	SECAG3760	MH848562	- missing -	MH852254	MH851326	MH850428	MH853172
	Sesamia sp. 3	SECAG3761	- missing -	MH849456	MH852255	MH851327	- missing -	MH853173
	Sesamia sp. 3	SECAG3762	MH848563	MH849457	MH852256	MH851328	MH850429	MH853174
	Sesamia sp. 3	SECAG7972	MH848564	MH849458	MH852257	MH851329	MH850430	MH853175
	Sesamia sp. 3	SECAM0133	MH848565	MH849459	MH852258	MH851330	MH850431	MH853176
	Sesamia sp. 3	SEKEG3240	MH848566	- missing -	MH852259	MH851331	MH850432	MH853177
	Sesamia sp. 3	SEKEG3763	MH848567	MH849460	MH852260	MH851332	MH850433	MH853178
	Sesamia sp. 3	SEKEG3764	MH848568	MH849461	MH852261	MH851333	- missing -	MH853179
	Sesamia sp. 3	SEKEG8355	MH848569	- missing -	MH852262	- missing -	MH850434	MH853180
	Sesamia sp. 3	SEKEG8356	MH848570	MH849462	MH852263	MH851334	MH850435	MH853181
	Sesamia sp. 3	SEKEG8357	MH848571	MH849463	MH852264	MH851335	MH850436	MH853182
	Sesamia sp. 3	SEKEM0043	MH848572	MH849464	MH852265	MH851336	- missing -	- missing -
	Sesamia sp. 3	SEOUG3697	MH848573	MH849465	MH852266	MH851337	- missing -	MH853183
	Sesamia sp. 3	SEOUG3698	MH848574	MH849466	MH852267	MH851338	MH850437	MH853184
	Sesamia sp. 3	SEOUG3700	MH848575	MH849467	MH852268	MH851339	MH850438	MH853185
	Sesamia sp. 3	SEOUG3880	MH848576	MH849468	MH852269	MH851340	MH850439	MH853186
	Sesamia sp. 30	SECOG7532	MH848577	MH849469	MH852270	MH851341	MH850440	MH853187
	Sesamia sp. 30	SECOG7710	MH848578	MH849470	MH852271	MH851342	MH850441	MH853188
	Sesamia sp. 31	SETAG7509	MH848579	MH849471	- missing -	MH851343	MH850442	MH853189
	Sesamia sp. 31	SETAG7715	MH848580	MH849472	MH852272	MH851344	MH850443	MH853190
	Sesamia sp. 34	SEASG3811	MH848581	MH849473	MH852273	MH851345	MH850444	MH853191
	Sesamia sp. 34	SEASG7981	MH848582	MH849474	MH852274	MH851346	MH850445	MH853192
	Sesamia sp. 34	SEASG7982	MH848583	MH849475	MH852275	MH851347	MH850446	MH853193
	Sesamia sp. 34	SEASG8225	MH848584	MH849476	MH852276	MH851348	MH850447	MH853194
	Sesamia sp. 34	SEZAG8223	MH848585	MH849477	MH852277	MH851349	MH850448	MH853195
	Sesamia sp. 35	SEASG7983	MH848586	MH849478	MH852278	MH851350	MH850449	MH853196
	Sesamia sp. 37	SEKEM0044	MH848587	MH849479	MH852279	MH851351	MH850450	MH853197
	Sesamia sp. 37	SEOUG3699	MH848588	MH849480	MH852280	MH851352	MH850451	MH853198
	Sesamia sp. 37	SEOUG5433	MH848589	MH849481	MH852281	MH851353	MH850452	MH853199
	Sesamia sp. 38	SETAG7506	- missing -	MH849482	MH852282	MH851354	- missing -	MH853200
	Sesamia sp. 38	SETAG7714	MH848590	MH849483	MH852283	MH851355	MH850453	MH853201
	Sesamia sp. 38	SETAG8187	MH848591	MH849484	MH852284	MH851356	MH850454	MH853202
	Sesamia sp. 38	SETAG8188	MH848592	MH849485	MH852285	MH851357	MH850455	MH853203
	Sesamia sp. 4/14	SEASG3693	MH848593	MH849486	MH852286	MH851334	MH850456	MH853204
	Sesamia sp. 4/14	SEASG5416	MH848594	MH849487	MH852287	MH851335	MH850457	MH853205
	Sesamia sp. 4/14	SEASG8226	- missing -	MH849488	MH852288	MH851358	MH850458	MH853206
	Sesamia sp. 4/14	SEASG8343	MH848595	MH849489	MH852289	MH851359	MH850459	MH853207
	Sesamia sp. 4/14	SEASG8344	MH848596	MH849490	MH852290	MH851360	MH850460	MH853208
	Sesamia sp. 4/14	SEASM0045	MH848597	MH849491	MH852291	MH851361	MH850461	- missing -
	Sesamia sp. 4/14	SEKEG3694	MH848598	MH849492	MH852292	MH851362	MH850462	MH853209
	Sesamia sp. 4/14	SEKEG3695	MH848599	- missing -	MH852293	MH851363	MH850463	MH853210
	Sesamia sp. 4/14	SEKEG4846	MH848600	MH849493	MH852294	MH851364	MH850464	MH853211
	Sesamia sp. 4/14	SEKEG5423	- missing -	MH849494	MH852295	MH851365	MH850465	MH853212
	Sesamia sp. 4/14	SEKEM0046	MH848601	MH849495	MH852296	MH851366	MH850466	MH853213
	Sesamia sp. 4/14	SEMOG3239	MH848602	- missing -	- missing -	MH851367	- missing -	- missing -
	Sesamia sp. 4/14	SEMOG3765	- missing -	MH849496	MH852297	MH851368	- missing -	MH853214
	Sesamia sp. 4/14	SEMOG3766	MH848603	MH849497	MH852298	MH851369	MH850467	MH853215
	Sesamia sp. 4/14	SEMOG3767	MH848604	MH849498	MH852299	MH851370	MH850468	MH853216
	Sesamia sp. 4/14	SEMOG4208	MH848605	- missing -	MH852300	MH851371	MH850469	MH853217
	Sesamia sp. 4/14	SEMOG4209	MH848606	MH849499	MH852301	MH851372	MH850470	MH853218
	Sesamia sp. 4/14	SEMOG4210	MH848607	MH849500	MH852302	MH851373	MH850471	MH853219
	Sesamia sp. 4/14	SEMOG8230	MH848608	MH849501	MH852303	MH851374	MH850472	MH853220
	Sesamia sp. 4/14	SEMOG8231	MH848609	MH849502	MH852304	MH851375	MH850473	MH853221
	Sesamia sp. 4/14	SEMOG8233	MH848610	MH849503	MH852305	MH851376	MH850474	MH853222
	Sesamia sp. 4/14	SETAG3696	MH848611	MH849504	MH852306	MH851377	MH850475	MH853223
	Sesamia sp. 4/14	SETAG4202	MH848612	MH849505	MH852307	MH851378	MH850476	MH853224
	Sesamia sp. 4/14	SETAG8227	MH848613	MH849506	MH852308	MH851379	MH850477	MH853225
	Sesamia sp. 4/14	SETAG8228	MH848614	MH849507	MH852309	MH851380	MH850478	MH853226
	Sesamia sp. 4/14	SETAG8229	- missing -	MH849508	MH852310	MH851381	MH850479	MH853227
	Sesamia sp. 4/14	SETAG8232	MH848615	MH849509	MH852311	MH851382	MH850480	MH853228
	Sesamia sp. 4/14	SETAM0047	MH848616	MH849510	MH852312	MH851383	- missing -	MH853229
	Sesamia sp. 4/14	SEZAG8224	MH848617	MH849511	MH852313	MH851384	MH850481	MH853230
	Sesamia sp. 8	SEMOG4108	MH848618	MH849512	MH852314	MH851385	MH850482	MH853231
	Sesamia sp. 8	SETAG4102	MH848619	MH849513	MH852315	MH851386	MH850483	MH853232
	Sesamia sp. 8	SETAG4103	MH848620	MH849514	MH852316	MH851387	MH850484	MH853233
	Sesamia sp. 8	SETAG4215	MH848621	MH849515	MH852317	MH851388	MH850485	MH853234
	Sesamia sp. 8	SETAG4216	MH848622	MH849516	MH852318	MH851389	MH850486	MH853235
	Sesamia sylvata Jansen	SEASG3741	MH848623	MH849517	MH852319	MH851390	MH850487	MH853236
	Sesamia sylvata Jansen	SEASG3749	MH848624	MH849518	MH852320	MH851391	MH850488	MH853237
	Sesamia sylvata Jansen	SEASG3750	MH848625	MH849519	MH852321	MH851392	MH850489	MH853238
	Sesamia taenioleuca (Wallengren)	SEZAG6459	MH848626	MH849520	MH852322	MH851393	MH850490	MH853239
	Sesamia typhae Le Ru	SEASG4356	KP011276	KP011454	- missing -	KP011986	KP011630	KP011807
	Sesamia typhae Le Ru	SEASG4357	KP011277	KP011455	- missing -	KP011987	KP011631	KP011808
	Sesamia typhae Le Ru	SEASG4358	KP011278	KP011456	KP012137	KP011988	KP011632	KP011809
	Sesamia typhae Le Ru	SEASG5462	KP011279	KP011457	KP012138	KP011989	KP011633	KP011810
	Sesamia typhae Le Ru	SEASG5463	KP011280	KP011458	KP012139	KP011990	KP011634	KP011811
	Sesamia typhae Le Ru	SEASG5464	KP011281	KP011459	KP012140	KP011991	KP011635	KP011812
	Sesamia typhae Le Ru	SEASG5465	KP011282	KP011460	KP012141	KP011992	KP011636	KP011813
	Sesamia typhae Le Ru	SEASG5466	KP011283	KP011461	KP012142	- missing -	KP011637	KP011814
	Sesamia typhae Le Ru	SEASG5467	KP011284	KP011462	KP012143	KP011993	KP011638	KP011815
	Sesamia typhae Le Ru	SEASG5468	KP011285	KP011463	KP012144	KP011994	KP011639	KP011816
	Sesamia typhae Le Ru	SEASG5471	KP011286	KP011464	KP012145	KP011995	KP011640	KP011817
	Sesamia typhae Le Ru	SEASG5472	KP011287	KP011465	KP012146	KP011996	KP011641	KP011818
	Sesamia typhae Le Ru	SEASG5473	KP011288	KP011466	KP012147	KP011997	KP011642	KP011819
	Sesamia typhae Le Ru	SEASG5474	KP011289	KP011467	KP012148	KP011998	KP011643	KP011820
	Sesamia typhae Le Ru	SEASG7086	KP011290	KP011468	KP012149	KP011999	KP011644	KP011821
	Sesamia typhae Le Ru	SEASG7098	KP011291	KP011469	KP012150	KP012000	KP011645	KP011822
	Sesamia typhae Le Ru	SEASG7099	KP011292	KP011470	KP012151	KP012001	KP011646	KP011823
	Sesamia typhae Le Ru	SEASG7100	KP011293	KP011471	KP012152	KP012002	KP011647	KP011824
	Sesamia typhae Le Ru	SEASG7101	KP011294	KP011472	KP012153	KP012003	KP011648	KP011825
	Sesamia typhae Le Ru	SEASG7102	KP011295	KP011473	KP012154	KP012004	KP011649	KP011826
	Sesamia typhae Le Ru	SEASG7104	KP011296	KP011474	KP012155	KP012005	- missing -	KP011827
	Sesamia typhae Le Ru	SEASG7985	MH848627	MH849521	MH852323	MH851394	MH850491	MH853240
	Sesamia typhae Le Ru	SEASM0039	KP011297	KP011475	KP012156	KP012006	- missing -	KP011828
	Sesamia typhae Le Ru	SEASM0129	KP011298	KP011476	KP012157	KP012007	KP011650	KP011829
	Speia vuteria Stoll	SPASG4085	MH848628	MH849522	MH852324	MH851395	MH850492	MH853241
	Speia vuteria Stoll	SPASG4096	MH848629	MH849523	MH852325	MH851396	MH850493	MH853242
	Speia vuteria Stoll	SPKEG3805	KP011306	KP011484	KP012164	KP012015	KP011658	KP011837
	Speia vuteria Stoll	SPOUG3876	KP682560	- missing -	KP682665	KP682637	KP682608	KP682696
	Tholera cespitis (Denis & Schiffermüller)	THFRG4287	MH848630	MH849524	MH852326	MH851397	MH850494	MH853243
	Tholera decimalis (Poda)	THFRG4288	MH848631	MH849525	MH852327	MH851398	MH850495	MH853244
