# Supplementary material for: Opposite macroevolutionary responses to environmental changes in grasses and insects during the Neogene grassland expansion
Source: Nat Commun. 2018 Nov 30;9:5089. doi: 10.1038/s41467-018-07537-8 (PMC6269479; doi:10.1038/s41467-018-07537-8)
Supplement: Supplementary file 4 — Supplementary Data 2 [file 41467_2018_7537_MOESM4_ESM.xlsx]

## Sheet: Feuil1
	Supplementary Data 2. Known host-plant associations and ecological preferences for the sampled Sesamiina species.
	Species with a sl. (sensu lato) tag are putatively assigned to extant genera pending the publication of ongoing comprehensive taxonomic revisions. Information on the host-plant pathways is also provided. When available, additional information (host-plant species or genera) based on rearing record is presented. Names of plant species follow The Plant List website (http://www.theplantlist.org/). Na…
	Species	Host-plant families	Poaceae subfamilies	C3/C4	Ecological preferences	Notes
	Acrapex albivena Hampson	POA	Pan	C4	wet grassland	Cymbopogon nardus (L.) Rendle; Cymbopogon pospischilii (K.Schum.) C.E.Hubb.; Imperata cylindrica (L.) Raeusch.; Miscanthus ecklonii (Nees) Mabb.
	Acrapex biroseata Berio	POA	Pan	C4	wet grassland	undetermined Panicoideae species
	Acrapex breviptera Janse	POA	Pan	C4	dry/wet grassland/wetland	Cymbopogon dieterlenii Stapf ex Schweick.; Cymbopogon nardus (L.) Rendle; Cymbopogon pospischilii (K.Schum.) C.E.Hubb.
	Acrapex brunneolimbata Berio	?	?	?	wet grassland	unknown, likely on C3 grasses
	Acrapex concolorana Berio	POA	Pan	C4	wet grassland	undetermined Panicoideae species
	Acrapex curvata Hampson	POA	Pan	C4	dry grassland	undetermined Panicoideae species
	Acrapex dabaga Le Ru	POA	Pan	C4	wet grassland	undetermined Panicoideae species
	Acrapex dallolmoi Berio	POA	Pan	C4	wet grassland	undetermined Panicoideae species
	Acrapex gracilis Le Ru	POA	Pan	C4	wet grassland	undetermined Panicoideae species
	Acrapex incrassata Le Ru	POA	Pan	C4	wet grassland	Setaria incrassata (Hochst.) Hack.
	Acrapex jansei Le Ru	POA	Pan	C4	dry grassland	Cymbopogon pospischilii (K.Schum.) C.E.Hubb.
	Acrapex kafula Le Ru	POA	Pan	C4	wet grassland	undetermined Panicoideae species
	Acrapex kavumba Le Ru	POA	Pan	C4	wet grassland	undetermined Hyparrhenia species
	Acrapex kiakouama Le Ru	POA	Pan	C4	dry grassland	undetermined Panicoideae species
	Acrapex kifanya Le Ru	POA	Pan	C4	wet grassland	undetermined Panicoideae species
	Acrapex mediopuncta (Bowden)	POA	Pan	C4	wet forest	Setaria megaphylla (Steud.) T.Durand & Schinz
	Acrapex minima Janse	POA	Pan	C4	dry/wet grassland	Digitaria natalensis Stent
	Acrapex miscantha Le Ru	POA	Pan	C4	wet grassland	Miscanthus violaceus (K.Schum.) Pilg.
	Acrapex mitawa Le Ru	POA	Pan	C4	wet grassland	Imperata cylindrica (L.) Raeusch.
	Acrapex mpika Le Ru	POA	Pan	C4	wet grassland	undetermined Panicoideae species
	Acrapex mystica Janse	POA	Pan	C4	wet grassland	undetermined Panicoideae species
	Acrapex ngwenya Le Ru	POA	Pan	C4	wet grassland	undetermined Panicoideae species
	Acrapex njombea Le Ru	POA	Pan	C4	wet grassland	Cymbopogon giganteus Chiov.
	Acrapex parvaclara Berio	POA	Pan	C4	dry grassland	undetermined Panicoideae species
	Acrapex permystica Berio	POA	Pan	C4	wet grassland	undetermined Hyparrhenia species; Hyperthelia dissoluta (Nees ex Steud.) Clayton; Panicum maximum Jacq.
	Acrapex pr. albivena	POA	Pan	C4	wet grassland	Cymbopogon nardus (L.) Rendle
	Acrapex pr. brunnea	POA	Pan	C4	wet grassland	undetermined Panicoideae species
	Acrapex pr. concolorana	POA	Pan	C4	wet grassland	undetermined Panicoideae species
	Acrapex pr. kafula	POA	Pan	C4	wet grassland	undetermined Panicoideae species
	Acrapex pr. mediopuncta	POA	Pan	C4	wet forest	Pennisetum unisetum (Nees) Benth.
	Acrapex pr. seydeli	POA	Pan	C4	wet grassland	undetermined Panicoideae species
	Acrapex pr. sporobola	POA	Pan	C4	wet grassland	Imperata cylindrica (L.) Raeusch.
	Acrapex rubona Le Ru	POA	Pan	C4	wet grassland	Imperata cylindrica (L.) Raeusch.
	Acrapex rungwe Le Ru	POA	Pan	C4	wet forest	Cymbopogon nardus (L.) Rendle
	Acrapex salmona Le Ru	POA	Chl/Pan	C4	wet grassland	Imperata cylindrica (L.) Raeusch.; Sporobolus macranthelus Chiov.
	Acrapex seydeli Berio	POA	Pan	C4	wet grassland	undetermined Panicoideae species
	Acrapex simillima Le Ru	POA	Pan	C4	wet forest	Setaria megaphylla (Steud.) T.Durand & Schinz
	Acrapex sl. pr. curvata sp. 1	POA	Pan	C4	dry grassland	undetermined Panicoideae species
	Acrapex sl. pr. curvata sp. 2	POA	Pan	C4	dry grassland	undetermined Panicoideae species
	Acrapex sl. pr. permystica	POA	Pan	C4	wet grassland	undetermined Panicoideae species
	Acrapex sl. sp. 1	?	?	?	wet grassland	unknown
	Acrapex sl. sp. 2	POA	Pan	C4	wet grassland/wetland	Melinis nerviglumis (Franch.) Zizka
	Acrapex sl. sp. 3	POA	Pan	C4	wet grassland	Cymbopogon nardus (L.) Rendle; Miscanthus ecklonii (Nees) Mabb.
	Acrapex sl. sp. 4	POA	Pan	C4	wet forest	Pennisetum clandestinum Hochst. ex Chiov.; Pennisetum purpureum Schumach.
	Acrapex sl. sp. 5	POA	Pan	C4	wet grassland	Cymbopogon giganteus Chiov.
	Acrapex sl. sp. 6	POA	Pan	C4	wet grassland	undetermined Panicoideae species
	Acrapex sl. sp. 7	POA	Pan	C4	dry forest	undetermined Hyparrhenia species
	Acrapex sp. 22	POA	Pan	C4	wet grassland	undetermined Panicoideae species
	Acrapex sp. 23	POA	Chl	C4	wet grassland	Sporobolus macranthelus Chiov.
	Acrapex sp. 32	POA	Pan	C4	wet grassland	undetermined Panicoideae species
	Acrapex sp. 33	POA	Pan	C4	wet grassland	undetermined Panicoideae species
	Acrapex sp. 34	POA	Pan	C4	wet grassland	undetermined Panicoideae species
	Acrapex sp. 63	POA	Pan	C4	wet grassland	undetermined Panicoideae species
	Acrapex sp. 75	POA	Pan	C4	wet grassland	undetermined Panicoideae species
	Acrapex sp. 78	POA	Pan	C4	wet grassland	undetermined Panicoideae species
	Acrapex sp.	POA	Pan	C4	wet grassland	undetermined Panicoideae species
	Acrapex sporobola Le Ru	POA	Chl/Pan	C4	wet grassland	Hyparrhenia papillipes (Hochst. ex A.Rich.) Andersson ex Stapf; Imperata cylindrica (L.) Raeusch.; Sporobolus macranthelus Chiov.
	Acrapex stygiata (Hampson)	POA	Pan	C4	wet grassland	Cymbopogon giganteus Chiov.; Miscanthus ecklonii (Nees) Mabb.
	Acrapex subalbissima Berio	POA	Pan	C4	wet grassland	Imperata cylindrica (L.) Raeusch.
	Acrapex syscia Fletcher	POA	Pan	C4	wet grassland	Imperata cylindrica (L.) Raeusch.
	Acrapex sysciodes Berio	POA	Pan	C4	wet grassland	undetermined Panicoideae species
	Acrapex unicolora (Hampson)	POA	Pan	C4	wet grassland	Andropogon gayanus Kunth; undetermined Chrysopogon species; Cymbopogon giganteus Chiov.; Hyparrhenia diplandra (Hack.) Stapf; undetermined Hyparrhenia species; Imperata cylindrica (L.) Raeusch.
	Acrapex vetiveria Le Ru	POA	Pan	C4	wet grassland	Chrysopogon zizanioides (L.) Roberty
	Acrapex yakoba Le Ru	POA	Pan	C4	wet grassland	Imperata cylindrica (L.) Raeusch.
	Acrapex zoutoi Le Ru	POA	Pan	C4	wet grassland	Andropogon perligulatus Stapf
	Buakea kaeuae Moyal et al.	POA	Pan	C4	dry grassland	Panicum maximum Jacq.
	Buakea obliquifascia (Hampson)	POA	Pan	C4	dry grassland/forest	Panicum maximum Jacq.
	Buakea rhabdoneura (Hampson)	POA	Chl	C4	dry grassland/forest	Cynodon aethiopicus Clayton & Harlan; Cynodon dactylon (L.) Pers.
	Buakea sp.	POA	Pan	C4	dry grassland	Panicum maximum Jacq.
	Busseola fusca (Fuller)	POA	Aru/Pan	C3/C4	dry/wet forest	Arundo donax L.; Cymbopogon nardus (L.) Rendle; Cymbopogon giganteus Chiov.; Panicum maximum Jacq.; Pennisetum purpureum Schumach.; Setaria megaphylla (Steud.) T. Duran & Schinz; Sorghum arundinaceum (Desv.) Stapf; Sorghum bicolor (L.) Moench; Zea mays L.
	Busseola nairobica Le Ru	POA	Pan	C4	dry/wet forest	Panicum deustum Thunb.; Pennisetum purpureum Schumach.; Setaria plicatillis (Hochst.) Engl.
	Busseola phaia Bowden	POA	Chl/Pan	C4	dry/wet forest	Andropogon gayanus Kunth; Echinochloa pyramidalis (Lam.) Hitchc. & Chase; Hyparrhenia diplandra (Hack.) Stapf; Hyparrhenia dregeana (Nees) Stapf ex Stent; undetermined Hyparrhenia species; Panicum atrosanguineum Hochst. ex A.Rich.; Panicum mapalense Pilg.; Panicum maximum Jacq.; Pennisetum macrourum Trin.; Pennisetum purpureum Schumach.; Pennisetum unisetum (Nees) Benth.; Saccharum officinarum L.…
	Busseola pr. nairobica	POA	Pan	C4	wet grassland	Panicum maximum Jacq.
	Busseola pr. phaia	POA	Aru/Pan	C3/C4	dry/wet forest	Andropogon gayanus Kunth; Cymbopogon nardus (L.) Rendle; Heteropogon contortus (L.) P.Beauv. ex Roem. & Schult.; Hyparrhenia dregeana (Nees) Stapf ex Stent; Hyparrhenia schimperi (Hochst. ex A. Rich.); Panicum maximum Jacq.; Pennisetum clandestinum Hochst. ex Chiov.; Pennisetum macrourum Trin.; Pennisetum purpureum Schumach.; Phragmites mauritianus Kunth.; Saccharum officinarum L.; Snowdenia poly…
	Busseola quadrata Bowden	POA	Pan	C4	wet forest	Setaria megaphylla (Steud.) T.Durand & Schinz; Zea mays L.
	Busseola segeta Bowden	POA	Pan	C4	dry/wet forest	Panicum deustum Thunb.; Panicum maximum Jacq.
	Busseola sl. pr. quadrata	POA	Pan	C4	wet forest	Setaria megaphylla (Steud.) T.Durand & Schinz
	Busseola sl. sp. 1	POA	Pan	C4	wet forest	Setaria megaphylla (Steud.) T.Durand & Schinz
	Busseola sl. sp. 2	POA	Pan	C4	wet forest	Setaria megaphylla (Steud.) T.Durand & Schinz
	Busseola sl. sp. 3	POA	Pan	C4	wet forest	Setaria megaphylla (Steud.) T.Durand & Schinz
	Busseola sl. sp. 4	POA	Pan	C4	wet forest	Pennisetum trachyphyllum Pilg.
	Busseola sl. sp. 5	POA	Pan	C4	wet forest	Pennisetum unisetum (Nees) Benth.
	Busseola sl. sp. 6	POA	Pan	C4	wet forest	Cymbopogon nardus (L.) Rendle; Pennisetum hohenackeri Hochst. ex Steud.; Pennisetum macrourum Trin.; Pennisetum trachyphyllum Pilg.
	Busseola sp. 1	POA	Pan	C4	wet forest	Cymbopogon nardus (L.) Rendle; Eleusine jaegeri Pilg.; Hyparrhenia papillipes (Hochst. ex A.Rich.) Andersson ex Stapf; Panicum maximum Jacq.; Pennisetum clandestinum Hochst. ex Chiov.; Pennisetum purpureum Schumach.; Pennisetum trachyphyllum Pilg.; Pennisetum unisetum (Nees) Benth.; Sorghum arundinaceum (Desv.) Stapf
	Busseola sp. 2	POA	Pan	C4	wet forest	Pennisetum purpureum Schumach.
	Carelis agnae Moyal et al.	POA	Pan	C4	wet forest	Setaria megaphylla (Steud.) T.Durand & Schinz
	Carelis australis Moyal et al.	CYP	n/a	C3/C4	wet forest	Cyperus derreilema Steud.; Cyperus distans L.f. (C4 species)
	Carelis biluma (Nye)	POA	Aru/Pan	C4	wet forest	Phragmites australis (Cav.) Trin. ex Steud.; Rottboellia cochinchinensis (Lour.) Clayton; Zea mays L.
	Carelis pr. agnae	POA	Pan	C4	wet forest	Setaria megaphylla (Steud.) T.Durand & Schinz
	Carelis sp. 1	CYP/POA	Pan	C3/C4	wet forest	Carex spicatopaniculata Boeckeler ex C.B.Clarke; Cyperus fischerianus Schimp. ex A.Rich.; Setaria megaphylla (Steud.) T.Durand & Schinz
	Carelis transversa Moyal et al.	CYP	n/a	C3	wet forest	Cyperus ajax C.B.Clarke; Scleria racemosa Poir.
	Conicofrontia bipartita (Hampson)	POA	Pan	C4	wet grassland	Miscanthus ecklonii (Nees) Mabb.
	Conicofrontia diamesa (Hampson)	POA	Pan	C4	wet grassland	Cymbopogon pospischilii (K.Schum.) C.E.Hubb.; Miscanthus ecklonii (Nees) Mabb.
	Conicofrontia lilomwa Le Ru	POA	Pan	C4	wet grassland/wetland	Cymbopogon giganteus Chiov.
	Conicofrontia sesamoides (Hampson)	POA	Pan	C4	wet grassland	Miscanthus ecklonii (Nees) Mabb.
	Feraxinia jemjemensis (Laporte)	POA	Pan	C4	wet forest	Pennisetum purpureum Schumach.; Pennisetum trachyphyllum Pilg.; Pennisetum unisetum (Nees) Benth.; Setaria plicatillis (Hochst.) Engl.
	Feraxinia nyei (Fletcher)	POA	Pan	C4	wet forest	Pennisetum purpureum Schumach.; Pennisetum trachyphyllum Pilg.
	Feraxinia serena Moyal et al.	POA	Pan	C4	wet forest	Pennisetum macrourum Trin.; Pennisetum purpureum Schumach.; Pennisetum sphacelatum (Nees) T.Durand & Schinz; Setaria megaphylla (Steud.) T.Durand & Schinz
	Feraxinia sp. 1	POA	Pan	C4	wet forest	Pennisetum purpureum Schumach.
	Hygrostola dallolmoi (Berio)	POA	Pan	C4	wet grassland/wetland	Cymbopogon giganteus Chiov.
	Manga basilinea Bowden	POA	Pan	C4	wet grassland	Andropogon heterantherus Stapf
	Manga fuliginosa Moyal & Le Ru	POA	Pan	C4	dry forest	Panicum deustum Thunb.; Panicum maximum Jacq.
	Manga melanodonta (Hampson)	POA	Pan	C4	wet forest	Panicum atrosanguineum Hochst. ex A. Rich.; Panicum maximum Jacq.; Setaria megaphylla (Steud.) T.Durand & Schinz; Setaria plicatillis (Hochst.) Engl.
	Manga nubifera (Hampson)	POA	Pan	C4	dry/wet forest	Panicum maximum Jacq.
	Manga pr. nubifera	POA	Pan	C4	dry/wet forest	Panicum maximum Jacq.
	Manga sp. 1	POA	Pan	C4	dry/wet forest	Panicum maximum Jacq.
	Manga sp. 2	POA	Pan	C4	dry/wet forest	Panicum maximum Jacq.
	Pirateolea argocyma (Fletcher)	CYP	n/a	C3	wet forest	Cyperus derreilema Steud.; Cyperus dichrostachyus Hochst. Ex A.Rich;
	Pirateolea nola Moyal et al.	CYP	n/a	C3	wet grassland	Carex zuluensis C.B.Clarke; Cyperus eragrostis Lam.; Cyperus solidus Kunth
	Pirateolea piscator (Fletcher)	CYP/POA	Aru/Pan	C3/C4	wet grassland	Arundo donax L.; undetermined Carex species; Cyperus dives Delile; Cyperus rotundus L. (C4 species); Pennisetum macrourum Trin.; Pennisetum purpureum Schumach.; Phragmites australis (Cav.) Trin. ex Steud.; Phragmites mauritianus Kunth
	Pirateolea sp. 1	CYP	n/a	C3/C4	wet forest	Cyperus ajax C.B.Clarke; Cyperus derreilema Steud.; Cyperus distans L.f. (C4 species)
	Pirateolea sp. 2	POA	Poo	C3	wet forest	Bromus leptoclados Nees
	Poeonoma acantha Tams & Bowden	?	?	?	wet forest	unknown, likely on C4 grasses
	Poeonoma serrata (Hampson)	POA	Pan	C4	wet forest	Pennisetum purpureum Schumach.
	Poeonoma sl. sp. 1	POA	Pan	C4	wet forest	Miscanthus violaceus (K.Schum.) Pilg.
	Poeonoma sp. 1	POA	Pan	C4	wet forest	Pennisetum purpureum Schumach.
	Sciomesa bua Moyal et al.	CYP	n/a	C3	wet grassland	Cyperus fischerianus Schimp. Ex A. Rich
	Sciomesa gnosia Moyal et al.	CYP	n/a	C3	wet forest	Cyperus derreilema Steud.
	Sciomesa mesophaea (Hampson)	CYP	n/a	C3	wetland	Carex acutiformis Ehrh.; Cyperus derreilema Steud.; Cyperus dichrostachyus Hochst. Ex A.Rich; Cyperus latifolius Poir.; Pycreus nigricans (Steud.) C.B.Clarke
	Sciomesa pr. gnosia	CYP/POA	Poo	C3	wet forest	Bromus leptoclados Nees; Carex johnstonii Boeckeler; Cyperus derreilema Steud.
	Sciomesa scotochroa (Hampson)	CYP	n/a	C4	wetland	Cyperus fastigiatus Schimp. Ex A.Rich (C4 species)
	Sciomesa sp. 1	CYP	n/a	C3	wetland	undetermined Cyperaceae species
	Sciomesa sp. 2	CYP	n/a	C3	wetland	Schoenoplectus corymbosus (Roth ex Roem. & Schult.) J.Raynal
	Sciomesa sp. 3	CYP	n/a	C3	wet grassland	undetermined Cyperaceae species
	Sciomesa sp. 4	CYP	n/a	C3	wet grassland	undetermined Cyperaceae species
	Sciomesa sp. 5	CYP	n/a	C4	wetland	Cyperus papyrus L. (C4 species)
	Sesamia albicolor Janse	POA	Pan	C4	wet grassland	Pennisetum macrourum Trin.
	Sesamia calamistis Hampson	CYP/POA	Aru/Pan	C3/C4	highly diverse environments	Andropogon tenuiberbis Hack.; Cymbopogon nardus (L.) Rendle; Cyperus distans L.f. (C4 species); Cyperus rotundus L. (C4 species); Eriochloa fatmensis (Hochst. & Steud.) Clayton; Panicum maximum Jacq.; Paspalum virgatum L.; Pennisetum macrourum Trin.; Pennisetum polystachyon Schult.; Pennisetum purpureum Schumach.; Phragmites mauritianus Kunth; undetermined Pycreus species; Saccharum officinarum L…
	Sesamia capensis Le Ru	POA/TYP	Aru	C3	wetland	Arundo donax L.; Phragmites australis (Cav.) Trin. ex Steud.; Typha latifolia L.
	Sesamia congoensis Le Ru	POA	Pan	C4	wetland	Echinochloa pyramidalis (Lam.) Hitchc. & Chase; Vossia cuspidata (Roxb.) Griff.
	Sesamia coniota Hampson	?	?	?	dry grassland	unknown, likely on C4 grasses
	Sesamia cretica Lederer	POA	Pan	C4	dry grassland	Sorghum bicolor (L.) Moench
	Sesamia epunctifera Hampson	POA	Pan	C4	dry grassland	Panicum maximum Jacq.; Sorghum arundinaceum (Desv.) Stapf
	Sesamia firmata Moyal	POA	Pan	C4	wet grassland	Pennisetum purpureum Schumach.
	Sesamia incerta (Walker)	POA	Aru	C3	wetland/wet grassland	Phragmites australis (Cav.) Trin ex Steud.
	Sesamia jansei Tams & Bowden	CYP/POA/TYP	Pan	C3/C4	wetland/wet grassland	Echinochloa pyramidalis (Lam.) Hitchc. & Chase; Schoenoplectus corymbosus (Roth ex Roem. & Schult.) J.Raynal; Typha domingensis Pers.; Typha latifolia L.
	Sesamia kouilouensis Le Ru	CYP	n/a	C4	wetland	Cyperus papyrus L. (C4 species)
	Sesamia luyaensis Le Ru	CYP	n/a	C4	wetland	Cyperus papyrus L. (C4 species)
	Sesamia mediostriga Kruger	POA	Aru/Poo	C3/C4	wet grassland	Agrostis lachnantha Nees; Arundinella sp.; Helictotrichon milanjianum (Rendle) C.E.Hubb.
	Sesamia mesosticha Fletcher	?	?	?	wet forest	unknown, likely on C4 grasses
	Sesamia natalensis Le Ru	POA/TYP	Aru	C3	wetland	Phragmites australis (Cav.) Trin ex Steud.; Typha domingensis Pers.
	Sesamia nonagrioides (Lefèbvre)	CYP/POA/TYP	Aru/Pan	C3/C4	highly diverse environments	Andropogon schirensis Hochst.; Carex sp.; Cyperus articulatus L. (C4 species); Cyperus distans L.f. (C4 species); Cyperus dives Delile; Echinochloa colona (L.) Link; Echinochloa pyramidalis (Lam.) Hitchc. & Chase; Echinochloa stagnina (Retz.) P.Beauv.; Eriochloa meyeriana (Nees) Pilg.; Panicum trichocladum K.Schum.; Pennisetum polystachyon Schult.; Pennisetum purpureum Schumach.; Phacelurus gabon…
	Sesamia pr. oriaula	POA/TYP	Pan	C3/C4	wetland	Brachiaria arrecta (T.Durand & Schinz) Stent; Echinochloa pyramidalis (Lam.) Hitchc. & Chase; Typha domingensis Pers.
	Sesamia oriaula Tams & Bowden	POA	Pan	C4	wetland	Echinochloa pyramidalis (Lam.) Hitchc. & Chase; Miscanthus violaceus (K.Schum.) Pilg.; Pennisetum macrourum Trin.; Pennisetum purpureum Schumach.
	Sesamia pennipuncta Moyal	POA	Pan	C4	dry forest	Hyparrhenia dregeana (Nees) Stapf ex Stent; Hyparrhenia schimperi (Hochst. ex A. Rich.); Panicum maximum Jacq.; Pennisetum purpureum Schumach.
	Sesamia penniseti Tams & Bowden	POA	Pan	C4	wet forest	Andropogon gabonensis Stapf; Pennisetum purpureum Schumach.
	Sesamia poephaga Tams & Bowden	POA	Pan	C4	dry forest/wet forest	Sorghum arundinaceum (Desv.) Stapf; Sorghum bicolor (L.) Moench
	Sesamia pr. sp.31	POA	Pan	C4	dry forest	Echinochloa pyramidalis (Lam.) Hitchc. & Chase
	Sesamia pr. coniota	POA	Pan	C4	wet grassland	undetermined Pennisetum species
	Sesamia pr. epunctifera	POA	Pan	C4	wetland	undetermined Andropogon species; Echinochloa pyramidalis (Lam.) Hitchc. & Chase; Eriochloa meyeriana (Nees) Pilg.; Hyparrhenia dregeana (Nees) Stapf ex Stent; Hyparrhenia schimperi (Hochst. ex A. Rich.); Panicum maximum Jacq.; Panicum merkeri Mez; Pennisetum polystachyon Schult.; Pennisetum purpureum Schumach.; Sorghum arundinaceum (Desv.) Stapf
	Sesamia pr. sp. 2/6	CYP	n/a	C3/C4	wetland	Cyperus articulatus L. (C4 species); Schoenoplectus corymbosus (Roth ex Roem. & Schult.) J.Raynal
	Sesamia sl. sp. 1	CYP/POA	Chl	C4	wet forest	Cyperus tomaiophyllus K.Schum. (C4 species); Eleusine jaegeri Pilg.
	Sesamia sl. sp. 2	CYP	n/a	C3	wet forest	Cyperus derreilema Steud.
	Sesamia sl. sp. 3	POA	Poo	C3	wet forest	Helictotrichon milanjianum (Rendle) C.E.Hubb.
	Sesamia sl. sp. 4	POA	Pan	C4	wet forest	Cymbopogon nardus (L.) Rendle; Pennisetum hohenackeri Hochst. ex Steud.; Pennisetum macrourum Trin.; Pennisetum trachyphyllum Pilg.
	Sesamia sl. sp. 5	CYP	n/a	C3	wet forest	undetermined Carex species
	Sesamia sl. sp. 6	POA	Poo	C3	wet forest	Agrostis kilimandscharica Mez
	Sesamia sp.	POA	Pan	C4	wet grassland	undetermined Pennisetum species
	Sesamia sp. 1	POA	Pan	C4	wetland	Panicum mapalense Pilg.
	Sesamia sp. 13/32	POA	Pan	C4	dry grassland	Rottboellia cochinchinensis (Lour.) Clayton
	Sesamia sp. 17	POA	Pan	C4	dry grassland	undetermined Panicoideae species
	Sesamia sp. 19	POA	Pan	C4	wet grassland	undetermined Panicoideae species
	Sesamia sp. 2/6	CYP	n/a	C3	wetland	Schoenoplectus corymbosus (Roth ex Roem. & Schult.) J.Raynal
	Sesamia sp. 22	?	?	?	wet grassland	unknown, likely on C4 grasses
	Sesamia sp. 23	POA	Pan	C4	wet grassland	undetermined Echinochloa species
	Sesamia sp. 24	POA	Pan	C4	wet grassland	undetermined Echinochloa species
	Sesamia sp. 25/33	POA	Pan	C4	wet grassland	undetermined Echinochloa species
	Sesamia sp. 27	POA	Pan	C4	wetland	undetermined Echinochloa species
	Sesamia sp. 29	POA	Pan	C4	wetland	Echinochloa pyramidalis (Lam.) Hitchc. & Chase
	Sesamia sp. 3	POA	Pan	C4	wetland	Echinochloa pyramidalis (Lam.) Hitchc. & Chase
	Sesamia sp. 30	POA	Pan	C4	dry forest	undetermined Panicoideae species
	Sesamia sp. 31	POA	Pan	C4	wetland	Echinochloa pyramidalis (Lam.) Hitchc. & Chase
	Sesamia sp. 34	POA	Pan	C4	wetland	Echinochloa pyramidalis (Lam.) Hitchc. & Chase
	Sesamia sp. 35	?	?	?	wet grassland	unknown, likely on C4 grasses
	Sesamia sp. 37	POA	Pan	C4	wetland	Echinochloa pyramidalis (Lam.) Hitchc. & Chase
	Sesamia sp. 38	POA	Chl	C4	wet grassland	Sporobolus consimilis Fresen.; Sporobolus sp.
	Sesamia sp. 4/14	POA	Pan	C4	wetland	Cymbopogon nardus (L.) Rendle; Echinochloa haploclada (Stapf) Stapf, Echinochloa pyramidalis (Lam.) Hitchc. & Chase; Eriochloa fatmensis (Hochst. & Steud.) Clayton; Eriochloa meyeriana (Nees) Pilg.; Panicum maximum Jacq.
	Sesamia sp. 8	POA	Pan	C4	dry forest	Rottboellia cochinchinensis (Lour.) Clayton
	Sesamia sylvata Jansen	CYP	n/a	C3	wet forest	Carex zuluensis C.B.Clarke
	Sesamia taenioleuca (Wallengren)	POA	Pan	C4	dry grassland/forest	undetermined Pennisetum species
	Sesamia typhae Le Ru	POA/TYP	Aru	C3	wetland	Phragmites australis (Cav.) Trin ex Steud.; Typha latifolia L.
