# Supplementary material for: Opposite macroevolutionary responses to environmental changes in grasses and insects during the Neogene grassland expansion
Source: Nat Commun. 2018 Nov 30;9:5089. doi: 10.1038/s41467-018-07537-8 (PMC6269479; doi:10.1038/s41467-018-07537-8)
Supplement: Supplementary file 5 — Supplementary Data 3 [file 41467_2018_7537_MOESM5_ESM.xlsx]

## Sheet: Feuil1
	Supplementary Data 3. Coding of the panicoid species ranges for the historical biogeography analyses.
	Major biogeographic areas are abbreviated as follow: Afrotropics (AF), Australasia (AU), East Palearctic (EP), Nearctic (NEA), Neotropics (NT), Oriental region (OR), and West Palearctic (WP). Species names follow Spriggs et al.
	Species	PAL	WP	EP	NEA	NT	AF	OR	AU
	Gynerium sagittatum	0	0	0	0	1	0	0	0
	Digitaria californica	0	0	0	1	1	0	0	0
	Digitaria swalleniana	0	0	0	0	1	0	0	0
	Digitaria catamarcensis	0	0	0	0	1	0	0	0
	Digitaria aequatoriensis	0	0	0	0	1	0	0	0
	Digitaria gayana	0	0	0	0	0	1	0	0
	Megaloprotachne albescens	0	0	0	0	0	1	0	0
	Digitaria sanguinalis	1	1	0	0	0	0	0	0
	Digitaria ciliaris	0	0	0	0	0	0	1	0
	Digitaria eriantha	0	0	0	0	0	1	0	0
	Chlorocalymma cryptacanthum	0	0	0	0	0	1	0	0
	Chaetopoa pilosa	0	0	0	0	0	1	0	0
	Anthephora cristata	0	0	0	0	0	1	0	0
	Anthephora pubescens	0	0	0	0	0	1	0	0
	Anthephora elongata	0	0	0	0	0	1	0	0
	Digitaria didactyla	0	0	0	0	0	1	0	0
	Digitaria setigera	0	0	0	0	0	0	1	0
	Digitaria exilis	0	0	0	0	0	1	0	0
	Digitaria radicosa	0	0	0	0	0	1	1	1
	Panicum longipedicellatum	0	0	0	0	1	0	0	0
	Panicum claytonii	0	0	0	0	0	1	0	0
	Panicum adenophorum	0	0	0	0	0	1	0	0
	Panicum cumbucanum	0	0	0	0	1	0	0	0
	Panicum notatum	0	0	0	0	0	0	1	0
	Panicum sabulorum	0	0	0	0	0	0	1	0
	Panicum koolauense	0	0	0	1	0	0	0	0
	Panicum clandestinum	0	0	0	1	0	0	0	0
	Panicum depauperatum	0	0	0	1	0	0	0	0
	Panicum acuminatum	0	0	0	1	0	0	0	0
	Panicum scoparium	0	0	0	1	0	0	0	0
	Panicum oligosanthes	0	0	0	1	0	0	0	0
	Panicum dichotomum	0	0	0	1	0	0	0	0
	Panicum commutatum	0	0	0	1	0	0	0	0
	Hylebates cordatus	0	0	0	0	0	1	0	0
	Neurachne munroi	0	0	0	0	0	0	0	1
	Paraneurachne muelleri	0	0	0	0	0	0	0	1
	Neurachne tenuifolia	0	0	0	0	0	0	0	1
	Neurachne alopecuroides	0	0	0	0	0	0	0	1
	Thyridolepis multiculmis	0	0	0	0	0	0	0	1
	Thyridolepis mitchelliana	0	0	0	0	0	0	0	1
	Ancistrachne uncinulata	0	0	0	0	0	0	0	1
	Calyptochloa gracillima	0	0	0	0	0	0	0	1
	Cleistochloa subjuncea	0	0	0	0	0	0	0	1
	Cleistochloa rigida	0	0	0	0	0	0	0	1
	Panicum hirtum	0	0	0	1	0	0	0	0
	Panicum brevifolium	0	0	0	0	0	1	1	0
	Panicum bartlettii	0	0	0	1	0	0	0	0
	Panicum trichoides	0	0	0	1	0	0	0	0
	Panicum sellowii	0	0	0	1	0	0	0	0
	Panicum millegrana	0	0	0	1	0	0	0	0
	Panicum trichanthum	0	0	0	1	0	0	0	0
	Echinochloa haploclada	0	0	0	0	0	1	0	0
	Panicum verrucosum	0	0	0	0	1	0	0	0
	Panicum bisulcatum	1	0	1	0	0	0	1	1
	Sacciolepis angustissima	0	0	0	0	1	0	0	0
	Sacciolepis africana	0	0	0	0	0	1	0	0
	Sacciolepis chevalieri	0	0	0	0	0	1	0	0
	Sacciolepis indica	0	0	0	0	0	0	1	1
	Sacciolepis myuros	0	0	0	0	1	0	0	0
	Sacciolepis vilvoides	0	0	0	0	1	0	0	0
	Sacciolepis myosuroides	0	0	0	0	0	0	1	1
	Panicum dinklagei	0	0	0	0	0	1	0	0
	Panicum gracilicaule	0	0	0	0	0	1	0	0
	Panicum natalense	0	0	0	0	0	1	0	0
	Panicum margaritiferum	0	0	0	0	0	1	0	0
	Panicum tenellum	0	0	0	0	0	1	0	0
	Panicum brazzavillense	0	0	0	0	0	1	0	0
	Panicum nervosum	0	0	0	0	1	0	0	0
	Panicum rivale	0	0	0	0	1	0	0	0
	Panicum pyrularium	0	0	0	0	1	0	0	0
	Panicum granuliferum	0	0	0	0	1	0	0	0
	Panicum micranthum	0	0	0	0	1	0	0	0
	Panicum cyanescens	0	0	0	0	1	0	0	0
	Trichanthecium parvifolium	0	0	0	0	1	0	0	0
	Trichanthecium cyanescens	0	0	0	0	1	0	0	0
	Panicum polycomum	0	0	0	0	1	0	0	0
	Panicum wettsteinii	0	0	0	0	1	0	0	0
	Panicum caaguazuense	0	0	0	0	1	0	0	0
	Panicum machrisianum	0	0	0	0	1	0	0	0
	Panicum pseudisachne	0	0	0	0	1	0	0	0
	Panicum auricomum	0	0	0	0	1	0	0	0
	Acritochaete volkensii	0	0	0	0	0	1	0	0
	Panicum polygonatum	0	0	0	0	1	0	0	0
	Amphicarpum muhlenbergianum	0	0	0	1	0	0	0	0
	Amphicarpum amphicarpon	0	0	0	1	0	0	0	0
	Entolasia stricta	0	0	0	0	0	0	0	1
	Panicum pygmaeum	0	0	0	0	0	0	0	1
	Entolasia marginata	0	0	0	0	0	0	0	1
	Alloteropsis paniculata	0	0	0	0	0	1	0	0
	Alloteropsis papillosa	0	0	0	0	0	1	0	0
	Alloteropsis angusta	0	0	0	0	0	1	0	0
	Alloteropsis semialata subsp. eckloniana	0	0	0	0	0	1	0	0
	Alloteropsis semialata subsp. semialata	0	0	0	0	0	1	0	0
	Digitaria ternata	0	0	0	0	0	1	1	0
	Echinochloa obtusiflora	0	0	0	0	0	1	0	0
	Echinochloa frumentacea	0	0	0	0	0	0	1	0
	Echinochloa crus-galli	0	0	0	0	0	0	1	0
	Echinochloa cruspavonis	0	0	0	1	1	0	0	0
	Digitaria macroblephara	0	0	0	0	0	1	0	0
	Echinochloa oryzoides	1	1	1	0	0	0	0	0
	Echinochloa colona	0	0	0	0	0	0	1	0
	Echinochloa stagnina	0	0	0	0	0	1	1	0
	Echinochloa chacoensis	0	0	0	0	1	0	0	0
	Echinochloa picta	0	0	0	0	1	0	0	0
	Echinochloa walteri	0	0	0	1	1	0	0	0
	Digitaria abyssinica	0	0	0	0	0	1	1	0
	Echinochloa turneriana	0	0	0	0	0	0	0	1
	Echinochloa esculenta	1	0	1	0	0	0	1	0
	Echinochloa muricata	0	0	0	1	0	0	0	0
	Microcalamus barbinodis	0	0	0	0	0	1	0	0
	Ottochloa gracillima	0	0	0	0	0	0	0	1
	Ottochloa nodosa	0	0	0	0	0	1	1	1
	Acroceras zizanioides	0	0	0	0	1	0	0	0
	Panicum discolor	0	0	0	0	1	0	0	0
	Panicum pantrichum	0	0	0	0	1	0	0	0
	Panicum rhizogonum	0	0	0	0	1	0	0	0
	Panicum cordovense	0	0	0	0	1	0	0	0
	Panicum ovuliferum	0	0	0	0	1	0	0	0
	Panicum missionum	0	0	0	0	1	0	0	0
	Acroceras tonkinense	0	0	0	0	0	0	1	0
	Pseudechinolaena polystachya	0	0	0	0	0	1	0	0
	Cyrtococcum oxyphyllum	0	0	0	0	0	0	1	0
	Cyrtococcum patens	0	0	0	0	0	0	1	0
	Cyphochlaena madagascariensis	0	0	0	0	0	1	0	0
	Oplismenus burmannii	0	0	0	0	0	1	0	0
	Poecilostachys bakeri	0	0	0	0	0	1	0	0
	Oplismenus hirtellus	0	0	0	1	0	0	0	0
	Oplismenus undulatifolius	0	0	0	0	0	1	1	1
	Oplismenus compositus	0	0	0	0	1	0	0	0
	Acroceras excavatum	0	0	0	0	1	0	0	0
	Lasiacis sorghoidea	0	0	0	0	1	0	0	0
	Lasiacis ruscifolia	0	0	0	0	1	0	0	0
	Lasiacis nigra	0	0	0	0	1	0	0	0
	Lasiacis ligulata	0	0	0	0	1	0	0	0
	Lasiacis rugelii	0	0	0	0	1	0	0	0
	Lasiacis divaricata	0	0	0	0	1	0	0	0
	Homopholis belsonii	0	0	0	0	0	0	0	1
	Panicum subxerophilum	0	0	0	0	0	0	0	1
	Panicum queenslandicum	0	0	0	0	0	0	0	1
	Panicum atrosanguineum	0	0	0	0	0	1	0	0
	Panicum cervicatum	0	0	0	0	1	0	0	0
	Panicum rudgei	0	0	0	0	1	0	0	0
	Panicum fluviicola	0	0	0	0	0	1	0	0
	Panicum pansum	0	0	0	0	0	1	0	0
	Panicum mystasipum	0	0	0	0	1	0	0	0
	Panicum olyroides	0	0	0	0	1	0	0	0
	Panicum turgidum	1	1	0	0	0	1	0	0
	Panicum tricholaenoides	0	0	0	0	1	0	0	0
	Panicum phragmitoides	0	0	0	0	0	1	0	0
	Panicum chloroleucum	0	0	0	0	1	0	0	0
	Panicum racemosum	0	0	0	0	1	0	0	0
	Panicum virgatum	0	0	0	1	0	0	0	0
	Panicum amarum	0	0	0	1	0	0	0	0
	Panicum bergii	0	0	0	0	1	0	0	0
	Panicum fauriei	0	0	0	1	0	0	0	0
	Panicum nephelophilum	0	0	0	1	0	0	0	0
	Brachiaria venosa	0	0	0	0	1	0	0	0
	Panicum miliaceum	0	0	0	0	0	0	1	0
	Panicum lanipes	0	0	0	0	0	1	0	0
	Panicum capillare	0	0	0	1	0	0	0	0
	Panicum hallii	0	0	0	1	1	0	0	0
	Panicum hirticaule	0	0	0	1	1	0	0	0
	Panicum stramineum	0	0	0	1	1	0	0	0
	Panicum flexile	0	0	0	1	0	0	0	0
	Panicum elephantipes	0	0	0	0	1	0	0	0
	Louisiella fluitans	0	0	0	0	0	1	0	0
	Panicum dichotomiflorum	0	0	0	1	0	0	0	0
	Panicum aquaticum	0	0	0	0	1	0	0	0
	Panicum sumatrense	0	0	0	0	0	0	1	0
	Panicum paludosum	0	0	0	0	0	0	1	0
	Panicum subalbidum	0	0	0	0	0	0	1	0
	Panicum laetum	0	0	0	0	0	0	1	0
	Panicum decompositum	0	0	0	0	0	0	1	0
	Panicum repens	1	1	1	0	0	1	1	0
	Panicum prolutum	0	0	0	0	0	0	0	1
	Panicum laevinode	0	0	0	0	0	0	0	1
	Panicum seminudum	0	0	0	0	0	0	0	1
	Yakirra australiensis	0	0	0	0	0	0	0	1
	Panicum dregeanum	0	0	0	0	0	1	0	0
	Panicum coloratum	0	0	0	0	0	1	0	0
	Panicum stapfianum	0	0	0	0	0	1	0	0
	Panicum larcomianum	0	0	0	0	0	0	0	1
	Thuarea involuta	0	0	0	0	0	0	1	0
	Panicum deustum	0	0	0	0	0	1	0	0
	Eriochloa distachya	0	0	0	0	1	0	0	0
	Rupichloa acuminata	0	0	0	0	1	0	0	0
	Rupichloa decidua	0	0	0	0	1	0	0	0
	Brachiaria eruciformis	1	1	1	0	0	1	1	0
	Brachiaria malacodes	0	0	0	0	0	1	0	0
	Tricholaena monachne	0	0	0	0	0	1	0	0
	Brachiaria mesocoma	0	0	0	0	0	1	0	0
	Melinis minutiflora	0	0	0	0	0	1	0	0
	Melinis repens	0	0	0	0	0	1	0	0
	Chaetium bromoides	0	0	0	0	1	0	0	0
	Brachiaria lorentziana	0	0	0	0	1	0	0	0
	Brachiaria oblita	0	0	0	0	1	0	0	0
	Brachiaria paucispicata	0	0	0	0	1	0	0	0
	Brachiaria texana	0	0	0	1	0	0	0	0
	Brachiaria lachnantha	0	0	0	0	0	1	0	0
	Brachiaria dura	0	0	0	0	0	1	0	0
	Brachiaria brizantha	0	0	0	0	0	1	0	0
	Brachiaria decumbens	0	0	0	0	0	1	0	0
	Brachiaria mollis	0	0	0	0	1	0	0	0
	Brachiaria fasciculata	0	0	0	0	1	0	0	0
	Scutachne dura	0	0	0	0	1	0	0	0
	Brachiaria foliosa	0	0	0	0	0	0	0	1
	Brachiaria comata	0	0	0	0	0	1	0	0
	Brachiaria holosericea	0	0	0	0	0	0	0	1
	Brachiaria serrata	0	0	0	0	0	1	0	0
	Brachiaria semiundulata	0	0	0	0	0	1	1	0
	Brachiaria pseudodichotoma	0	0	0	0	0	1	0	0
	Eriochloa sericea	0	0	0	1	1	0	0	0
	Brachiaria distachya	0	0	0	0	0	0	1	1
	Brachiaria subquadripara	0	0	0	0	0	0	1	1
	Brachiaria adspersa	0	0	0	1	1	0	0	0
	Eriochloa villosa	1	0	1	0	0	0	0	0
	Brachiaria mutica	0	0	0	0	0	1	0	0
	Eriochloa meyeriana	0	0	0	0	0	1	0	0
	Brachiaria deflexa	0	0	0	0	0	1	0	0
	Panicum maximum	1	1	0	0	0	1	0	0
	Panicum infestum	0	0	0	0	0	1	0	0
	Panicum schinzii	0	0	0	0	0	1	0	0
	Brachiaria leersioides	0	0	0	0	0	1	0	0
	Brachiaria dictyoneura	0	0	0	0	0	1	0	0
	Brachiaria humidicola	0	0	0	0	0	1	0	0
	Brachiaria xantholeuca	0	0	0	0	0	1	0	0
	Brachiaria arizonica	0	0	0	1	1	0	0	0
	Brachiaria bovonei	0	0	0	0	0	1	0	0
	Brachiaria jubata	0	0	0	0	0	1	0	0
	Brachiaria subulifolia	0	0	0	0	0	1	0	0
	Brachiaria arrecta	0	0	0	0	0	1	0	0
	Brachiaria plantaginea	0	0	0	0	0	1	0	0
	Brachiaria platyphylla	0	0	0	1	1	0	0	0
	Brachiaria nigropedata	0	0	0	0	0	1	0	0
	Brachiaria villosa	0	0	0	0	0	1	0	0
	Brachiaria platynota	0	0	0	0	0	1	0	0
	Urochloa rudis	0	0	0	0	0	1	0	0
	Brachiaria lata	0	0	0	0	0	1	0	0
	Urochloa panicoides	0	0	0	0	0	1	0	0
	Urochloa brachyura	0	0	0	0	0	1	0	0
	Urochloa mosambicensis	0	0	0	0	0	1	0	0
	Brachiaria ramosa	0	0	0	0	0	1	0	0
	Brachiaria praetervisa	0	0	0	0	0	0	0	1
	Urochloa echinolaenoides	0	0	0	0	0	1	0	0
	Urochloa setigera	0	0	0	0	0	1	0	0
	Urochloa glumaris	1	0	1	0	0	0	1	0
	Brachiaria meziana	0	0	0	0	1	0	0	0
	Urochloa trichopus	0	0	0	0	0	1	0	0
	Eriochloa montevidensis	0	0	0	0	1	0	0	0
	Eriochloa nana	0	0	0	0	1	0	0	0
	Eriochloa punctata	0	0	0	0	1	0	0	0
	Eriochloa acuminata	0	0	0	1	1	0	0	0
	Eriochloa polystachya	0	0	0	1	1	0	0	0
	Eriochloa setosa	0	0	0	0	1	0	0	0
	Eriochloa fatmensis	0	0	0	0	0	1	0	0
	Dissochondrus biflorus	0	0	0	1	0	0	0	0
	Setariopsis auriculata	0	0	0	1	1	0	0	0
	Ixophorus unisetus	0	0	0	0	1	0	0	0
	Panicum bulbosum	0	0	0	1	1	0	0	0
	Setaria lachnea	0	0	0	0	1	0	0	0
	Setaria fiebrigii	0	0	0	0	1	0	0	0
	Setaria globulifera	0	0	0	0	1	0	0	0
	Setaria vaginata	0	0	0	0	1	0	0	0
	Setaria rosengurttii	0	0	0	0	1	0	0	0
	Setaria scabrifolia	0	0	0	0	1	0	0	0
	Setaria vulpiseta	0	0	0	0	1	0	0	0
	Setaria pflanzii	0	0	0	0	1	0	0	0
	Setaria alonsoi	0	0	0	0	1	0	0	0
	Setaria pampeana	0	0	0	0	1	0	0	0
	Setaria leucopila	0	0	0	1	1	0	0	0
	Setaria mendocina	0	0	0	0	1	0	0	0
	Setaria nicorae	0	0	0	0	1	0	0	0
	Setaria oblongata	0	0	0	0	1	0	0	0
	Setaria macrostachya	0	0	0	1	1	0	0	0
	Setaria magna	0	0	0	1	1	0	0	0
	Paspalidium rarum	0	0	0	0	0	0	0	1
	Setaria chondrachne	1	0	1	0	0	0	0	0
	Paspalidium aversum	0	0	0	0	0	0	0	1
	Plagiosetum refractum	0	0	0	0	0	0	0	1
	Paractaenum novae-hollandiae	0	0	0	0	0	0	0	1
	Setaria verticillata	1	1	0	0	0	0	0	0
	Setaria faberi	1	0	1	0	0	0	0	0
	Setaria viridis	1	0	1	0	0	0	0	0
	Setaria italica	1	1	1	0	0	0	1	0
	Paspalidium geminatum	1	1	0	0	0	1	0	0
	Paspalidium retiglume	0	0	0	0	0	0	0	1
	Uranthoecium truncatum	0	0	0	0	0	0	0	1
	Paspalidium punctatum	1	0	0	0	0	1	1	0
	Paspalidium udum	0	0	0	0	0	0	0	1
	Zygochloa paradoxa	0	0	0	0	0	0	0	1
	Hygrochloa aquatica	0	0	0	0	0	0	0	1
	Pseudochaetochloa arnhemica	0	0	0	0	0	0	0	1
	Spinifex littoreus	1	0	1	0	0	0	1	0
	Spinifex sericeus	0	0	0	0	0	0	0	1
	Chamaeraphis hordeacea	0	0	0	0	0	0	0	1
	Pseudoraphis paradoxa	0	0	0	0	0	0	0	1
	Whiteochloa capillipes	0	0	0	0	0	0	0	1
	Alexfloydia repens	0	0	0	0	0	0	0	1
	Xerochloa barbata	0	0	0	0	0	0	0	1
	Xerochloa laniflora	0	0	0	0	0	0	0	1
	Setaria grandis	0	0	0	0	0	1	0	0
	Setaria appendiculata	0	0	0	0	0	1	0	0
	Setaria atrata	0	0	0	0	0	1	0	0
	Setaria paucifolia	0	0	0	0	1	0	0	0
	Setaria restioidea	0	0	0	0	0	1	0	0
	Pennisetum lanatum	1	0	1	0	0	0	0	0
	Setaria hassleri	0	0	0	0	1	0	0	0
	Setaria tenacissima	0	0	0	0	1	0	0	0
	Setaria scandens	0	0	0	0	1	0	0	0
	Setaria longiseta	0	0	0	0	0	1	0	0
	Setaria pumila	1	1	0	0	0	1	0	0
	Setaria sphacelata	0	0	0	0	0	1	0	0
	Setaria petiolata	0	0	0	0	0	1	0	0
	Setaria parviflora	0	0	0	1	1	0	0	0
	Setaria nigrirostris	0	0	0	0	0	1	0	0
	Setaria acromelaena	0	0	0	0	0	1	0	0
	Setaria orthosticha	0	0	0	0	0	1	0	0
	Setaria seriata	0	0	0	0	0	1	0	0
	Setaria kagerensis	0	0	0	0	0	1	0	0
	Setaria homonyma	0	0	0	0	0	1	0	0
	Setaria lindenbergiana	0	0	0	0	0	1	0	0
	Setaria barbata	0	0	0	0	0	1	1	0
	Setaria poiretiana	0	0	0	0	1	0	0	0
	Setaria palmifolia	1	0	1	0	0	0	1	0
	Setaria plicata	0	0	1	0	0	0	1	0
	Setaria megaphylla	0	0	0	0	0	1	0	0
	Setaria sulcata	0	0	0	0	1	0	0	0
	Panicum antidotale	1	0	1	0	0	0	1	0
	Setaria grisebachii	0	0	0	1	1	0	0	0
	Setaria cernua	0	0	0	0	1	0	0	0
	Stenotaphrum dimidiatum	0	0	0	0	0	1	0	0
	Stenotaphrum secundatum	0	0	0	0	0	1	0	0
	Stenotaphrum micranthum	0	0	0	0	0	1	1	1
	Paspalidium basicladum	0	0	0	0	0	0	0	1
	Paspalidium constrictum	0	0	0	0	0	0	0	1
	Paspalidium globoideum	0	0	0	0	0	0	0	1
	Paspalidium jubiflorum	0	0	0	0	0	0	0	1
	Paspalidium albovillosum	0	0	0	0	0	0	0	1
	Paspalidium flavidum	0	0	0	0	0	0	1	0
	Paspalidium distans	0	0	0	0	0	0	0	1
	Pennisetum trachyphyllum	0	0	0	0	0	1	0	0
	Pennisetum stramineum	0	0	0	0	0	1	0	0
	Odontelytrum abyssinicum	0	0	0	0	0	1	0	0
	Pennisetum villosum	0	0	0	0	0	1	0	0
	Pennisetum clandestinum	0	0	0	0	0	1	0	0
	Pennisetum macrourum	0	0	0	0	0	1	0	0
	Panicum alopecuroides	1	0	1	0	0	0	0	0
	Pennisetum alopecuroides	1	0	1	0	0	0	0	0
	Pennisetum thunbergii	0	0	0	0	0	1	0	0
	Cenchrus caffrus	0	0	0	0	0	1	0	0
	Pennisetum sphacelatum	0	0	0	0	0	1	0	0
	Pennisetum orientale	0	0	0	0	0	0	1	0
	Pennisetum foermeranum	0	0	0	0	0	1	0	0
	Pennisetum unisetum	0	0	0	0	0	1	0	0
	Cenchrus chilensis	0	0	0	0	1	0	0	0
	Snowdenia petitiana	0	0	0	0	0	1	0	0
	Pennisetum montanum	0	0	0	0	1	0	0	0
	Pennisetum tristachyum	0	0	0	0	1	0	0	0
	Pennisetum longissimum	1	0	1	0	0	0	0	0
	Pennisetum latifolium	0	0	0	0	1	0	0	0
	Stereochlaena cameronii	0	0	0	0	0	1	0	0
	Pennisetum setaceum	0	0	0	0	0	1	0	0
	Pennisetum basedowii	0	0	0	0	0	0	0	1
	Pennisetum pedicellatum	0	0	0	0	0	1	0	0
	Pennisetum hordeoides	0	0	0	0	0	1	0	0
	Pennisetum polystachion	0	0	0	0	0	1	0	0
	Pennisetum schweinfurthii	0	0	0	0	0	1	0	0
	Pennisetum squamulatum	0	0	0	0	0	1	0	0
	Pennisetum sieberianum	0	0	0	0	0	1	0	0
	Pennisetum violaceum	0	0	0	0	0	1	0	0
	Pennisetum glaucum	0	0	0	0	0	1	0	0
	Pennisetum flaccidum	1	0	1	0	0	0	0	0
	Pennisetum frutescens	0	0	0	0	1	0	0	0
	Pennisetum nervosum	0	0	0	0	1	0	0	0
	Pennisetum purpureum	0	0	0	0	0	1	0	0
	Pennisetum ramosum	0	0	0	0	0	1	0	0
	Pennisetum mezianum	0	0	0	0	0	1	0	0
	Cenchrus caliculatus	0	0	0	0	0	0	0	1
	Cenchrus agrimonioides	0	0	0	0	1	0	0	0
	Pennisetum massaicum	0	0	0	0	0	1	0	0
	Cenchrus ciliaris	1	1	0	0	0	1	1	0
	Cenchrus setigerus	0	0	0	0	0	0	1	0
	Cenchrus brownii	0	0	0	1	1	0	0	0
	Cenchrus pilosus	0	0	0	1	1	0	0	0
	Cenchrus echinatus	0	0	0	1	1	0	0	0
	Cenchrus incertus	0	0	0	1	1	0	0	0
	Cenchrus myosuroides	0	0	0	1	1	0	0	0
	Reynaudia filiformis	0	0	0	0	1	0	0	0
	Anthenantia rufa	0	0	0	0	1	0	0	0
	Leptocoryphium lanatum	0	0	0	0	1	0	0	0
	Dallwatsonia felliana	0	0	0	0	0	0	0	1
	Hymenachne amplexicaulis	0	0	0	0	1	0	0	0
	Panicum hylaeicum	0	0	0	0	1	0	0	0
	Panicum pilosum	0	0	0	0	1	0	0	0
	Panicum grumosum	0	0	0	0	1	0	0	0
	Panicum pernambucense	0	0	0	0	1	0	0	0
	Plagiantha tenella	0	0	0	0	1	0	0	0
	Otachyrium versicolor	0	0	0	0	1	0	0	0
	Panicum auritum	0	0	0	0	0	0	1	0
	Steinchisma decipiens	0	0	0	0	1	0	0	0
	Panicum laxum	0	0	0	0	1	0	0	0
	Steinchisma spathellosum	0	0	0	0	1	0	0	0
	Steinchisma hians	0	0	0	1	1	0	0	0
	Panicum mertensii	0	0	0	0	1	0	0	0
	Arthropogon piptostachyus	0	0	0	0	1	0	0	0
	Arthropogon villosus	0	0	0	0	1	0	0	0
	Homolepis isocalycina	0	0	0	0	1	0	0	0
	Panicum glutinosum	0	0	0	0	1	0	0	0
	Mesosetum chaseae	0	0	0	0	1	0	0	0
	Mesosetum comatum	0	0	0	0	1	0	0	0
	Oncorachis ramosa	0	0	0	0	1	0	0	0
	Oplismenopsis najada	0	0	0	0	1	0	0	0
	Panicum gymnocarpum	0	0	0	1	0	0	0	0
	Canastra lanceolata	0	0	0	1	0	0	0	0
	Panicum petersonii	0	0	0	0	1	0	0	0
	Panicum prionitis	0	0	0	0	1	0	0	0
	Triscenia ovina	0	0	0	0	1	0	0	0
	Panicum caricoides	0	0	0	0	1	0	0	0
	Panicum stenodes	0	0	0	0	1	0	0	0
	Panicum anceps	0	0	0	1	0	0	0	0
	Panicum tenerum	0	0	0	1	1	0	0	0
	Panicum rigidulum	0	0	0	1	1	0	0	0
	Panicum animarum	0	0	0	0	1	0	0	0
	Panicum euprepes	0	0	0	0	1	0	0	0
	Panicum cipoense	0	0	0	0	1	0	0	0
	Panicum steyermarkii	0	0	0	0	1	0	0	0
	Panicum subtiramulosum	0	0	0	0	1	0	0	0
	Panicum poliophyllum	0	0	0	0	1	0	0	0
	Panicum molinioides	0	0	0	0	1	0	0	0
	Panicum chnoodes	0	0	0	0	1	0	0	0
	Panicum loreum	0	0	0	0	1	0	0	0
	Gerritea pseudopetiolata	0	0	0	0	1	0	0	0
	Ichnanthus nemorosus	0	0	0	0	1	0	0	0
	Ichnanthus pallens	0	0	0	0	1	0	0	0
	Ichnanthus panicoides	0	0	0	0	1	0	0	0
	Echinolaena inflexa	0	0	0	0	1	0	0	0
	Panicum chapadense	0	0	0	0	1	0	0	0
	Panicum stoloniferum	0	0	0	0	1	0	0	0
	Panicum durifolium	0	0	0	0	1	0	0	0
	Panicum vaginiviscosum	0	0	0	0	1	0	0	0
	Panicum sacciolepoides	0	0	0	0	1	0	0	0
	Panicum marauense	0	0	0	0	1	0	0	0
	Panicum restingae	0	0	0	0	1	0	0	0
	Panicum trinii	0	0	0	0	1	0	0	0
	Panicum acicularifolium	0	0	0	0	1	0	0	0
	Streptostachys asperifolia	0	0	0	0	1	0	0	0
	Axonopus furcatus	0	0	0	1	0	0	0	0
	Axonopus rosengurttii	0	0	0	0	1	0	0	0
	Axonopus siccus	0	0	0	0	1	0	0	0
	Axonopus compressus	0	0	0	0	1	0	0	0
	Axonopus polystachyus	0	0	0	0	1	0	0	0
	Axonopus argentinus	0	0	0	0	1	0	0	0
	Axonopus brasiliensis	0	0	0	0	1	0	0	0
	Ophiochloa hydrolithica	0	0	0	0	1	0	0	0
	Axonopus anceps	0	0	0	0	1	0	0	0
	Centrochloa singularis	0	0	0	0	1	0	0	0
	Axonopus fissifolius	0	0	0	0	1	0	0	0
	Panicum obtusum	0	0	0	1	1	0	0	0
	Paspalum dasytrichum	0	0	0	0	1	0	0	0
	Paspalum inaequivalve	0	0	0	0	1	0	0	0
	Panicum validum	0	0	0	0	1	0	0	0
	Anthaenantiopsis rojasiana	0	0	0	0	1	0	0	0
	Panicum tuerckheimii	0	0	0	0	1	0	0	0
	Paspalum flavum	0	0	0	0	1	0	0	0
	Paspalum orbiculatum	0	0	0	0	1	0	0	0
	Paspalum repens	0	0	0	1	1	0	0	0
	Paspalum conjugatum	0	0	0	1	1	0	0	0
	Paspalum vaginatum	0	0	0	1	1	0	0	0
	Paspalum distichum	0	0	0	1	1	0	0	0
	Paspalum mandiocanum	0	0	0	0	1	0	0	0
	Paspalum inconstans	0	0	0	0	1	0	0	0
	Paspalum glabrinode	0	0	0	0	1	0	0	0
	Paspalum acuminatum	0	0	0	1	1	0	0	0
	Paspalum setaceum	0	0	0	0	1	0	0	0
	Paspalum nutans	0	0	0	0	1	0	0	0
	Thrasya petrosa	0	0	0	0	1	0	0	0
	Paspalum quarinii	0	0	0	0	1	0	0	0
	Reimarochloa acuta	0	0	0	0	1	0	0	0
	Paspalum juergensii	0	0	0	0	1	0	0	0
	Paspalum regnellii	0	0	0	1	1	0	0	0
	Paspalum paniculatum	0	0	0	0	1	0	0	0
	Paspalum commune	0	0	0	0	1	0	0	0
	Paspalum dedeccae	0	0	0	0	1	0	0	0
	Paspalum pallens	0	0	0	0	1	0	0	0
	Paspalum minus	0	0	0	1	1	0	0	0
	Paspalum maculosum	0	0	0	0	1	0	0	0
	Paspalum scrobiculatum	0	0	0	0	0	1	1	0
	Paspalum nummularium	0	0	0	0	1	0	0	0
	Paspalum wrightii	0	0	0	1	1	0	0	0
	Paspalum conduplicatum	0	0	0	0	1	0	0	0
	Paspalum subciliatum	0	0	0	0	1	0	0	0
	Paspalum palustre	0	0	0	0	1	0	0	0
	Paspalum modestum	0	0	0	1	1	0	0	0
	Paspalum pumilum	0	0	0	0	1	0	0	0
	Paspalum notatum	0	0	0	1	1	0	0	0
	Paspalum lilloi	0	0	0	0	1	0	0	0
	Paspalum bertonii	0	0	0	0	1	0	0	0
	Paspalum ellipticum	0	0	0	0	1	0	0	0
	Paspalum plicatulum	0	0	0	1	1	0	0	0
	Paspalum chaseanum	0	0	0	0	1	0	0	0
	Paspalum guenoarum	0	0	0	0	1	0	0	0
	Paspalum filifolium	0	0	0	0	1	0	0	0
	Paspalum cromyorhizon	0	0	0	0	1	0	0	0
	Paspalum stellatum	0	0	0	0	1	0	0	0
	Paspalum ramboi	0	0	0	0	1	0	0	0
	Paspalum equitans	0	0	0	0	1	0	0	0
	Paspalum compressifolium	0	0	0	0	1	0	0	0
	Paspalum limbatum	0	0	0	0	1	0	0	0
	Thrasyopsis juergensii	0	0	0	0	1	0	0	0
	Thrasyopsis repanda	0	0	0	0	1	0	0	0
	Paspalum atratum	0	0	0	0	1	0	0	0
	Paspalum lineare	0	0	0	0	1	0	0	0
	Paspalum rufum	0	0	0	0	1	0	0	0
	Paspalum alcalinum	0	0	0	1	1	0	0	0
	Paspalum almum	0	0	0	1	1	0	0	0
	Paspalum pilosum	0	0	0	0	1	0	0	0
	Paspalum thunbergii	1	0	1	0	0	0	0	0
	Paspalum ionanthum	0	0	0	0	1	0	0	0
	Paspalum ceresia	0	0	0	0	1	0	0	0
	Paspalum quadrifarium	0	0	0	0	1	0	0	0
	Paspalum exaltatum	0	0	0	0	1	0	0	0
	Paspalum haumanii	0	0	0	0	1	0	0	0
	Paspalum ovale	0	0	0	0	1	0	0	0
	Paspalum intermedium	0	0	0	0	1	0	0	0
	Paspalum arundinellum	0	0	0	0	1	0	0	0
	Paspalum conspersum	0	0	0	0	1	0	0	0
	Paspalum plenum	0	0	0	0	1	0	0	0
	Paspalum virgatum	0	0	0	0	1	0	0	0
	Paspalum densum	0	0	0	0	1	0	0	0
	Paspalum denticulatum	0	0	0	0	1	0	0	0
	Paspalum millegrana	0	0	0	0	1	0	0	0
	Paspalum unispicatum	0	0	0	1	1	0	0	0
	Paspalum fimbriatum	0	0	0	1	1	0	0	0
	Paspalum erianthum	0	0	0	0	1	0	0	0
	Paspalum polyphyllum	0	0	0	0	1	0	0	0
	Paspalum humboldtianum	0	0	0	0	1	0	0	0
	Paspalum falcatum	0	0	0	0	1	0	0	0
	Paspalum paucifolium	0	0	0	0	1	0	0	0
	Paspalum usteri	0	0	0	0	1	0	0	0
	Paspalum simplex	0	0	0	0	1	0	0	0
	Paspalum malacophyllum	0	0	0	1	1	0	0	0
	Paspalum indecorum	0	0	0	0	1	0	0	0
	Paspalum flaccidum	0	0	0	0	1	0	0	0
	Paspalum arundinaceum	0	0	0	0	1	0	0	0
	Paspalum fasciculatum	0	0	0	0	1	0	0	0
	Paspalum chacoense	0	0	0	0	1	0	0	0
	Paspalum trichotomum	0	0	0	0	1	0	0	0
	Paspalum durifolium	0	0	0	0	1	0	0	0
	Paspalum pauciciliatum	0	0	0	0	1	0	0	0
	Paspalum coryphaeum	0	0	0	0	1	0	0	0
	Paspalum urvillei	0	0	0	1	1	0	0	0
	Paspalum macrophyllum	0	0	0	0	1	0	0	0
	Paspalum dasypleurum	0	0	0	0	1	0	0	0
	Paspalum dilatatum	0	0	0	1	1	0	0	0
	Paspalum remotum	0	0	0	0	1	0	0	0
	Arundinella setosa	0	0	0	0	0	0	1	0
	Arundinella hirta	1	0	1	0	0	0	0	0
	Arundinella kokutensis	0	0	0	0	0	0	1	0
	Arundinella nepalensis	1	0	1	0	0	0	0	0
	Arundinella bengalensis	0	0	0	0	0	0	1	0
	Arundinella hispida	0	0	0	0	1	0	0	0
	Arundinella deppeana	0	0	0	0	1	0	0	0
	Arundinella berteroniana	0	0	0	0	1	0	0	0
	Garnotia fergusonii	0	0	0	0	0	0	1	0
	Arthraxon hispidus	1	0	1	0	0	0	0	0
	Arthraxon lanceolatus	0	0	0	0	0	1	1	0
	Dimeria lawsonii	0	0	0	0	0	0	1	0
	Phacelurus zea	0	0	0	0	0	0	1	0
	Elionurus tripsacoides	0	0	0	0	1	0	0	0
	Elionurus citreus	0	0	0	0	0	0	0	1
	Elionurus muticus	0	0	0	0	1	0	0	0
	Heteropholis formosa	0	0	0	0	0	0	0	1
	Coelorachis selloana	0	0	0	0	1	0	0	0
	Coelorachis aurita	0	0	0	0	1	0	0	0
	Coelorachis rugosa	0	0	0	1	1	0	0	0
	Eremochloa ophiuroides	1	0	1	0	0	0	0	0
	Coelorachis afraurita	0	0	0	0	0	1	0	0
	Phacelurus huillensis	0	0	0	0	0	1	0	0
	Thaumastochloa monilifera	0	0	0	0	0	0	0	1
	Ophiuros exaltatus	0	0	0	0	0	0	1	0
	Hackelochloa granularis	0	0	0	0	1	0	0	0
	Heteropholis sulcata	0	0	0	0	0	1	0	0
	Hemarthria altissima	0	0	0	0	0	1	0	0
	Hemarthria longiflora	1	0	1	0	0	0	1	0
	Hemarthria uncinata	0	0	0	0	0	0	0	1
	Hemarthria compressa	1	0	1	0	0	0	1	0
	Hemarthria pratensis	0	0	0	0	0	0	1	1
	Ischaemum afrum	0	0	0	0	0	1	0	0
	Chrysopogon pauciflorus	0	0	0	1	1	0	0	0
	Thelepogon elegans	0	0	0	0	0	1	1	0
	Chrysopogon tenuiculmis	0	0	0	0	0	0	1	0
	Chrysopogon oliganthus	0	0	0	0	0	0	0	1
	Chrysopogon filipes	0	0	0	0	0	0	0	1
	Chrysopogon castaneus	0	0	0	0	0	0	1	0
	Chrysopogon nodulibarbis	0	0	0	0	0	0	1	0
	Chrysopogon fulvibarbis	0	0	0	0	0	1	0	0
	Chrysopogon fulvus	0	0	0	0	0	0	1	0
	Chrysopogon serrulatus	0	0	0	0	0	1	1	0
	Chrysopogon orientalis	0	0	0	0	0	0	1	0
	Chrysopogon aucheri	1	1	0	0	0	1	0	0
	Chrysopogon plumulosus	1	1	0	0	0	1	0	0
	Chrysopogon verticillatus	0	0	0	0	0	0	1	0
	Chrysopogon perlaxus	0	0	0	0	0	0	1	0
	Chrysopogon aciculatus	0	0	0	0	0	0	1	0
	Chrysopogon setifolius	0	0	0	0	0	0	0	1
	Chrysopogon latifolius	0	0	0	0	0	0	0	1
	Chrysopogon benthamianus	0	0	0	0	0	0	0	1
	Chrysopogon pallidus	0	0	0	0	0	0	0	1
	Chrysopogon nigritanus	0	0	0	0	0	1	0	0
	Chrysopogon festucoides	0	0	0	0	0	0	1	0
	Chrysopogon zizanioides	0	0	0	0	0	0	1	0
	Chrysopogon gryllus	1	1	0	0	0	0	1	0
	Chrysopogon nemoralis	0	0	0	0	0	0	1	0
	Chrysopogon subtilis	0	0	0	0	0	0	1	0
	Chrysopogon sylvaticus	0	0	0	0	0	0	0	1
	Chrysopogon elongatus	0	0	0	0	0	0	0	1
	Chrysopogon micrantherus	0	0	0	0	0	0	0	1
	Coix lacryma-jobi	0	0	0	0	0	0	1	0
	Coix gasteenii	0	0	0	0	0	0	0	1
	Coix aquatica	1	0	1	0	0	0	1	0
	Microstegium glabratum	0	0	0	0	0	0	1	0
	Microstegium vimineum	0	0	0	0	0	0	1	0
	Microstegium fasciculatum	0	0	0	0	0	0	1	0
	Phacelurus latifolius	1	0	1	0	0	0	0	0
	Microstegium fauriei	1	0	1	0	0	0	0	0
	Microstegium ciliatum	0	0	0	0	0	0	1	0
	Microstegium geniculatum	1	0	1	0	0	0	1	0
	Oxyrhachis gracillima	0	0	0	0	0	1	0	0
	Ischaemum anthephoroides	1	0	1	0	0	0	0	0
	Rhytachne rottboellioides	0	0	0	0	0	1	0	0
	Ischaemum aristatum	1	0	1	0	0	0	1	0
	Urelytrum digitatum	0	0	0	0	0	1	0	0
	Ischaemum muticum	1	0	1	0	0	0	1	0
	Dimeria fuscescens	0	0	0	0	0	0	1	0
	Dimeria ornithopoda	0	0	0	0	0	0	1	0
	Dimeria sinensis	1	0	1	0	0	0	0	0
	Eremochloa bimaculata	0	0	0	0	0	0	1	1
	Garnotia patula	0	0	0	0	0	0	1	0
	Garnotia acutigluma	0	0	0	0	0	0	1	0
	Garnotia tenella	0	0	0	0	0	0	1	0
	Sehima nervosum	0	0	0	0	0	1	1	0
	Eulaliopsis binata	0	0	0	0	0	0	1	0
	Polytoca digitata	0	0	0	0	0	0	1	0
	Polytoca wallichiana	0	0	0	0	0	0	1	0
	Chionachne cyathopoda	0	0	0	0	0	0	0	1
	Chionachne massiei	0	0	0	0	0	0	1	0
	Eulalia contorta	0	0	0	0	0	0	1	1
	Eulalia irritans	0	0	0	0	0	0	1	1
	Chionachne gigantea	0	0	0	0	0	0	1	0
	Kerriochloa siamensis	0	0	0	0	0	0	1	0
	Phacelurus digitatus	1	1	0	0	0	0	0	0
	Zea mays	0	0	0	0	1	0	0	0
	Tripsacum dactyloides	0	0	0	1	1	0	0	0
	Tripsacum maizar	0	0	0	0	1	0	0	0
	Tripsacum australe	0	0	0	0	1	0	0	0
	Tripsacum laxum	0	0	0	0	1	0	0	0
	Zea diploperennis	0	0	0	0	1	0	0	0
	Zea perennis	0	0	0	0	1	0	0	0
	Zea luxurians	0	0	0	0	1	0	0	0
	Zea mexicana	0	0	0	0	1	0	0	0
	Polytrias indica	0	0	0	0	0	0	1	0
	Eulalia aurea	0	0	0	0	0	0	0	1
	Apluda mutica	1	1	0	0	0	0	1	1
	Trachypogon spicatus	0	0	0	0	0	1	0	0
	Sorghastrum incompletum	0	0	0	0	1	0	0	0
	Sorghastrum secundum	0	0	0	1	0	0	0	0
	Spodiopogon sibiricus	1	0	1	0	0	0	0	0
	Spodiopogon cotulifer	1	0	1	0	0	0	0	0
	Themeda triandra	0	0	0	0	0	0	1	1
	Themeda avenacea	0	0	0	0	0	0	0	1
	Heteropogon contortus	0	0	0	0	0	1	1	1
	Themeda villosa	1	0	1	0	0	0	1	0
	Themeda arundinacea	1	0	0	0	0	0	1	0
	Heteropogon triticeus	0	0	0	0	0	0	1	1
	Iseilema membranaceum	0	0	0	0	0	0	0	1
	Iseilema prostratum	0	0	0	0	0	0	1	0
	Iseilema macratherum	0	0	0	0	0	0	0	1
	Dichanthium aristatum	0	0	0	0	0	0	1	0
	Capillipedium parviflorum	0	0	0	0	0	1	1	1
	Bothriochloa saccharoides	0	0	0	1	1	0	0	0
	Dichanthium caricosum	0	0	0	0	0	0	1	0
	Capillipedium assimile	1	0	1	0	0	0	1	0
	Dichanthium sericeum	0	0	0	0	0	0	0	1
	Dichanthium setosum	0	0	0	0	0	0	0	1
	Dichanthium annulatum	1	1	0	0	0	1	1	0
	Bothriochloa bladhii	0	0	0	0	0	1	1	1
	Bothriochloa grahamii	0	0	0	0	0	0	1	0
	Hemisorghum venustum	0	0	0	0	0	0	1	0
	Capillipedium spicigerum	0	0	0	0	0	0	1	1
	Bothriochloa ewartiana	0	0	0	0	0	0	0	1
	Bothriochloa pertusa	0	0	0	0	0	1	1	0
	Bothriochloa macra	0	0	0	0	0	0	0	1
	Bothriochloa compressa	0	0	0	0	0	0	1	0
	Bothriochloa ischaemum	1	1	0	0	0	1	1	0
	Bothriochloa barbinodis	0	0	0	1	1	0	0	0
	Bothriochloa alta	0	0	0	1	1	0	0	0
	Bothriochloa springfieldii	0	0	0	1	1	0	0	0
	Euclasta condylotricha	0	0	0	0	1	0	0	0
	Bothriochloa laguroides	0	0	0	1	1	0	0	0
	Cymbopogon martinii	0	0	0	0	0	0	1	0
	Sorghastrum nutans	0	0	0	0	1	0	0	0
	Cymbopogon commutatus	0	0	0	0	0	1	0	0
	Cymbopogon goeringii	1	0	1	0	0	0	0	0
	Cymbopogon flexuosus	0	0	0	0	0	0	1	0
	Cymbopogon pospischilii	0	0	0	0	0	1	0	0
	Cymbopogon jwarancusa	0	0	0	0	0	1	1	0
	Cymbopogon citratus	0	0	0	0	0	0	1	0
	Andropogon chinensis	0	0	1	0	0	1	1	0
	Schizachyrium brevifolium	0	0	0	0	1	0	0	0
	Schizachyrium semitectum	0	0	0	0	1	0	0	0
	Schizachyrium scoparium	0	0	0	1	0	0	0	0
	Schizachyrium malacostachyum	0	0	0	0	1	0	0	0
	Schizachyrium sanguineum	0	0	0	1	1	0	0	0
	Hyparrhenia rufa	0	0	0	0	0	1	0	0
	Andropogon distachyos	1	1	0	0	0	1	0	0
	Hyparrhenia hirta	1	1	0	0	0	1	0	0
	Hyperthelia dissoluta	0	0	0	0	0	1	0	0
	Hyparrhenia diplandra	0	0	0	0	0	1	0	0
	Diheteropogon amplectens	0	0	0	0	0	1	0	0
	Diheteropogon hagerupii	0	0	0	0	0	1	0	0
	Andropogon gayanus	0	0	0	0	0	1	0	0
	Schizachyrium tenerum	0	0	0	1	1	0	0	0
	Schizachyrium cirratum	0	0	0	1	1	0	0	0
	Andropogon ternarius	0	0	0	1	0	0	0	0
	Andropogon fastigiatus	0	0	0	0	1	0	0	0
	Andropogon gerardii	0	0	0	1	0	0	0	0
	Andropogon glomeratus	0	0	0	1	1	0	0	0
	Andropogon eucomus	0	0	0	0	0	1	0	0
	Andropogon bicornis	0	0	0	0	1	0	0	0
	Schizachyrium gaumeri	0	0	0	0	1	0	0	0
	Ischaemum koleostachys	0	0	0	0	0	1	0	0
	Ischaemum santapaui	0	0	0	0	0	0	1	0
	Germainia capitata	0	0	0	0	0	0	1	1
	Germainia pilosa	0	0	0	0	0	0	1	0
	Germainia khasyana	0	0	0	0	0	0	1	0
	Apocopis collinus	0	0	0	0	0	0	1	0
	Apocopis courtallumensis	0	0	0	0	0	0	1	0
	Apocopis intermedius	0	0	0	0	0	0	1	0
	Germainia lanipes	0	0	0	0	0	0	1	0
	Apocopis siamensis	0	0	0	0	0	0	1	0
	Imperata brasiliensis	0	0	0	0	1	0	0	0
	Imperata cylindrica	1	1	0	0	0	1	1	0
	Imperata cheesemanii	0	0	0	0	0	0	0	1
	Imperata brevifolia	0	0	0	1	1	0	0	0
	Pogonatherum crinitum	1	0	1	0	0	0	1	0
	Pogonatherum paniceum	1	0	0	0	0	0	1	1
	Saccharum arundinaceum	1	0	1	0	0	0	1	0
	Germainia truncatiglumis	0	0	0	0	0	0	0	1
	Saccharum spontaneum	1	0	1	0	0	1	1	0
	Saccharum ravennae	1	0	0	0	0	1	1	0
	Microstegium nudum	1	0	0	0	0	0	1	0
	Microstegium japonicum	1	0	1	0	0	0	0	0
	Microstegium somae	1	0	1	0	0	0	0	0
	Sorghum laxiflorum	0	0	0	0	0	0	0	1
	Sorghum macrospermum	0	0	0	0	0	0	0	1
	Sorghum propinquum	1	0	1	0	0	0	1	0
	Sorghum halepense	1	1	0	0	0	0	0	0
	Sorghum bicolor	1	1	0	0	0	0	0	0
	Sorghum arundinaceum	0	0	0	0	0	1	0	0
	Sorghum almum	0	0	0	0	0	1	0	0
	Eulalia villosa	0	0	0	0	0	1	0	0
	Sorghum nitidum	1	0	1	0	0	0	1	1
	Sorghum versicolor	0	0	0	0	0	1	0	0
	Sorghum purpureosericeum	0	0	0	0	0	1	0	0
	Sorghum leiocladum	0	0	0	0	0	0	0	1
	Sorghum bulbosum	0	0	0	0	0	0	1	1
	Sorghum grande	0	0	0	0	0	0	0	1
	Sorghum intrans	0	0	0	0	0	0	0	1
	Sorghum angustum	0	0	0	0	0	0	0	1
	Sorghum exstans	0	0	0	0	0	0	0	1
	Sorghum interjectum	0	0	0	0	0	0	0	1
	Sorghum brachypodum	0	0	0	0	0	0	0	1
	Sorghum stipoideum	0	0	0	0	0	0	0	1
	Sorghum amplum	0	0	0	0	0	0	0	1
	Sorghum plumosum	0	0	0	0	0	0	0	1
	Sorghum timorense	0	0	0	0	0	0	1	1
	Sorghum matarankense	0	0	0	0	0	0	0	1
	Sorghum ecarinatum	0	0	0	0	0	0	0	1
	Pseudosorghum fasciculare	0	0	0	0	0	0	1	0
	Pseudosorghum zollingeri	0	0	0	0	0	0	1	0
	Miscanthus nepalensis	0	0	0	0	0	0	1	0
	Miscanthus nudipes	0	0	0	0	0	0	1	0
	Miscanthus oligostachyus	1	0	1	0	0	0	0	0
	Miscanthus sinensis	1	0	1	0	0	0	0	0
	Miscanthus floridulus	1	0	1	0	0	0	0	0
	Miscanthus giganteus	1	1	0	0	0	0	0	0
	Miscanthus changii	1	0	1	0	0	0	0	0
	Triarrhena lutarioriparia	1	0	1	0	0	0	0	0
	Miscanthus sacchariflorus	1	0	1	0	0	0	0	0
	Eulalia siamensis	0	0	0	0	0	0	1	0
	Eulalia trispicata	0	0	0	0	0	0	1	0
	Saccharum fallax	0	0	0	0	0	0	1	0
	Miscanthus paniculatus	1	0	1	0	0	0	0	0
	Saccharum sinense	1	0	1	0	0	0	0	0
	Saccharum robustum	0	0	0	0	0	0	1	1
	Saccharum officinarum	0	0	0	0	0	0	1	0
	Eulalia quadrinervis	1	0	1	0	0	0	1	0
	Saccharum brevibarbe	0	0	0	1	0	0	0	0
	Saccharum giganteum	0	0	0	1	0	0	0	0
	Saccharum baldwinii	0	0	0	1	0	0	0	0
	Miscanthus ecklonii	0	0	0	0	0	1	0	0
	Miscanthus junceus	0	0	0	0	0	1	0	0
	Saccharum narenga	0	0	0	0	0	0	1	0
	Miscanthus fuscus	0	0	0	0	0	0	1	0
	Saccharum longisetosum	0	0	0	0	0	0	1	0
